# Supplementary material for: A novel α-conotoxin [D1G, ΔQ14] LvIC decreased mouse locomotor activity
Source: Front Pharmacol. 2025 Jan 21;15:1466504. doi: 10.3389/fphar.2024.1466504 (PMC11790622; doi:10.3389/fphar.2024.1466504)
Supplement: Supplementary file 1 [file Table1.xls]

Protein	Description	Gene	Saline_1	Saline_2	Saline_3	LvIC_1	LvIC_2	LvIC_3	Saline.vs.LvIC.FC	Saline.vs.LvIC.Pvalue	Saline.vs.LvIC.log2FC	Saline.vs.LvIC.UP.DOWN	LvIC.vs.Saline.FC	LvIC.vs.Saline.Pvalue	LvIC.vs.Saline.log2FC	LvIC.vs.Saline.UP.DOWN	GO_NUM	GO_Description	KEGG_Description	KEGG_EC	KEGG_ko	KOGs_Function_Description	KOGs_Function_Class	KOGs_Class_Description	IPR_Term	Subcellular_localization	TF_family
A0A068BFR3	RAS oncogene family protein	Rab11b	2899400.0	4340840.0	2718832.0	2736826.7	2731700.0	3133405.2	1.15777154664524	0.441611172769052	0.211350606490083	Nonsignificant	0.863728257010292	0.441611172769052	-0.211350606490083	Nonsignificant	2	Molecular Function:GTP binding (GO:0005525),Biological Process:small GTPase mediated signal transduction (GO:0007264)	Ras-related protein Rab-11B	--	ko04144 Endocytosis ko04152 AMPK signaling pathway ko04962 Vasopressin-regulated water reabsorption	GTPase Rab11/YPT3, small G protein superfamily	U	Intracellular trafficking, secretion, and vesicular transport ;	IPR001806 [Small GTPase superfamily]	endoplasmic reticulum protein	--
A0A068BGR9	NADH dehydrogenase [ubiquinone] 1 alpha subcomplex subunit 7	Ndufa7	513790.0	2438787.5	1397456.3	2317837.3	2190249.2	1355030.9	0.741931894456011	0.470176617793533	-0.43064133397135	Nonsignificant	1.34783260764549	0.470176617793533	0.43064133397135	Nonsignificant	3	Cellular Component:mitochondrial inner membrane (GO:0005743),Molecular Function:NADH dehydrogenase (ubiquinone) activity (GO:0008137),Biological Process:ATP synthesis coupled electron transport (GO:0042773)	NADH dehydrogenase (ubiquinone) 1 alpha subcomplex subunit 7	--	ko00190 Oxidative phosphorylation ko01100 Metabolic pathways ko04723 Retrograde endocannabinoid signaling ko04932 Non-alcoholic fatty liver disease (NAFLD) ko05010 Alzheimer's disease ko05012 Parkinson's disease ko05016 Huntington's disease	NADH:ubiquinone oxidoreductase, NDUFA7/B14.5A subunit	C	Energy production and conversion ;	IPR009947 [NADH:ubiquinone oxidoreductase subunit B14.5a]	mitochondrion protein	--
A0A068BGT0	Vacuolar protein sorting-associated protein 52 homolog	Vps52	386030.0	258754.8	625238.0	655000.4	412538.1	211754.7	0.992753498572493	0.98614102202721	-0.0104925549126959	Nonsignificant	1.00729939651477	0.98614102202721	0.010492554912696	Nonsignificant	--	--	vacuolar protein sorting-associated protein 52	--	--	Vacuolar sorting protein VPS52/suppressor of actin Sac2	UZ	Intracellular trafficking, secretion, and vesicular transport ; Cytoskeleton ;	IPR007258 [Vps52]	Golgi apparatus protein	--
A0A075B6A0	Immunoglobulin heavy constant mu (Fragment)	Ighm	185960.0	35080.6	0.0	191268.2	0.0	176417.3	0.601167573918471	0.435459011970229	-0.734160900351384	Nonsignificant	1.66342970476917	0.435459011970229	0.734160900351384	Nonsignificant	--	--	major histocompatibility complex, class II	--	ko04145 Phagosome ko04514 Cell adhesion molecules (CAMs) ko04612 Antigen processing and presentation ko04640 Hematopoietic cell lineage ko04658 Th1 and Th2 cell differentiation ko04659 Th17 cell differentiation ko04672 Intestinal immune network for IgA production ko04940 Type I diabetes mellitus ko05140 Leishmaniasis ko05145 Toxoplasmosis ko05150 Staphylococcus aureus infection ko05152 Tuberculos…	--	--	--	IPR003597 [Immunoglobulin C1-set]	extracell protein	--
A0A076FSX1	KCC2b variant 2	Slc12a5	7882800.0	10034075.5	8930371.2	8320827.2	9489742.8	9528338.2	0.982016052126032	0.834855630054601	-0.0261814877268781	Nonsignificant	1.01831329318399	0.834855630054601	0.026181487726878	Nonsignificant	5	Molecular Function:transporter activity (GO:0005215),Biological Process:transport (GO:0006810),Biological Process:ion transport (GO:0006811),Cellular Component:membrane (GO:0016020),Biological Process:transmembrane transport (GO:0055085)	solute carrier family 12 (potassium/chloride transporter), member 4/5/6	--	--	K+/Cl- cotransporter KCC1 and related transporters	P	Inorganic ion transport and metabolism ;	IPR004841 [Amino acid permease/ SLC12A domain] ; IPR018491[SLC12A transporter, C-terminal]	--	--
A0A087WNP6	Protein CDV3	Cdv3	476830.0	448014.5	166070.5	281994.4	167775.8	184326.5	1.72042371455332	0.221845503996355	0.782763922835951	Nonsignificant	0.581252159884134	0.221845503996355	-0.782763922835951	Nonsignificant	--	--	--	--	--	--	--	--	IPR026806 [Protein CDV3]	--	--
A0A087WNS9	Lymphocyte antigen 6E (Fragment)	Ly6e	495510.0	458887.9	460824.5	473526.1	403348.9	481216.3	1.04206720122572	0.526480040580375	0.0594483176825618	Nonsignificant	0.959631009232188	0.526480040580375	-0.059448317682562	Nonsignificant	--	--	lymphocyte antigen 6 complex locus protein D/E/G6/H	--	--	--	--	--	IPR016054 [Ly-6 antigen/uPA receptor-like]	--	--
A0A087WNV1	Arf-GAP domain and FG repeat-containing protein 1	Agfg1	441830.0	502286.8	328231.9	365495.8	923826.1	404519.0	0.751161871224151	0.494357681648291	-0.412804260851891	Nonsignificant	1.33127097940997	0.494357681648291	0.412804260851891	Nonsignificant	1	Molecular Function:GTPase activator activity (GO:0005096)	Arf-GAP domain and FG repeats-containing protein 1	--	ko05164 Influenza A	Predicted GTPase-activating protein	T	Signal transduction mechanisms ;	IPR001164 [Arf GTPase activating protein]	nucleus protein	--
A0A087WP03	DnaJ homolog subfamily B member 2 (Fragment)	Dnajb2	58166.0	58496.7	0.0	55222.9	39392.1	45084.4	1.25264711229969	0.126016403365953	0.324980045114687	Nonsignificant	0.798309428234846	0.126016403365953	-0.324980045114686	Nonsignificant	--	--	DnaJ homolog subfamily B member 2	--	ko04141 Protein processing in endoplasmic reticulum	Molecular chaperone (DnaJ superfamily)	O	Posttranslational modification, protein turnover, chaperones ;	IPR003903 [Ubiquitin interacting motif]	--	--
A0A087WP33	Autophagy-related protein 9 (Fragment)	Atg9a	102920.0	271813.3	85499.7	62389.5	138866.6	268912.3	0.978868422463101	0.970663613615013	-0.0308131462100149	Nonsignificant	1.02158776098194	0.970663613615013	0.0308131462100149	Nonsignificant	--	--	autophagy-related protein 9	--	ko04136 Autophagy - other ko04137 Mitophagy - animal ko04140 Autophagy - animal	Integral membrane protein	R	General function prediction only ;	IPR007241 [Autophagy-related protein 9]	--	--
A0A087WP83	Vigilin	Hdlbp	2371900.0	2584291.1	1205154.4	1456142.0	1054732.1	1344561.3	1.59809330484438	0.159259576071282	0.676351642625448	Nonsignificant	0.625745691424057	0.159259576071282	-0.676351642625448	Nonsignificant	1	Molecular Function:RNA binding (GO:0003723)	--	--	--	Vigilin	I	Lipid transport and metabolism ;	IPR004088 [K Homology domain, type 1]	nucleus protein	--
A0A087WP98	Prothymosin alpha	Ptma	674640.0	715310.4	429633.8	488601.4	542140.3	544520.9	1.15509896572165	0.421733298736004	0.208016463103916	Nonsignificant	0.865726686349552	0.421733298736004	-0.208016463103916	Nonsignificant	--	--	prothymosin alpha	--	ko05169 Epstein-Barr virus infection	--	--	--	IPR004931 [Prothymosin/parathymosin]	nucleus protein	--
A0A087WPF8	Protein ABHD14B (Fragment)	Abhd14b	0.0	115058.2	223376.0	113212.8	96171.1	251207.3	1.10217325037908	0.847991256645277	0.140351018661434	Nonsignificant	0.90729837587336	0.847991256645277	-0.140351018661434	Nonsignificant	--	--	abhydrolase domain-containing protein 14	--	--	--	--	--	IPR000073 [Alpha/beta hydrolase fold-1]	nucleus protein	--
A0A087WPW5	Kinectin	Ktn1	778640.0	494554.7	416191.3	523758.8	335564.1	725499.2	1.06597832021651	0.835673604225509	0.0921780969768392	Nonsignificant	0.938105382665655	0.835673604225509	-0.0921780969768393	Nonsignificant	--	--	kinectin	--	--	--	--	--	--	endoplasmic reticulum protein	--
A0A087WQ70	Glia-derived nexin (Fragment)	Serpine2	45617.0	118209.9	117749.9	104975.7	122373.6	88005.5	0.892888898472451	0.688217739180589	-0.163447421886362	Nonsignificant	1.11996016717286	0.688217739180589	0.163447421886362	Nonsignificant	--	--	glia-derived nexin	--	--	Serpin	V	Defense mechanisms ;	IPR023796 [Serpin domain]	extracell protein	--
A0A087WQ95	CLIP-associating protein 1	Clasp1	941350.0	718945.4	621422.3	722043.1	875849.0	730329.7	0.980025915056718	0.891856300775229	-0.0291081956294308	Nonsignificant	1.02038118037126	0.891856300775229	0.0291081956294306	Nonsignificant	--	--	CLIP-associating protein 1/2	--	--	CLIP-associating protein	R	General function prediction only ;	IPR024395 [CLASP N-terminal domain]	cytoskeleton protein	--
A0A087WQE6	Elongin-C (Fragment)	Eloc	3306800.0	3117769.3	2818483.6	2870341.2	2429445.4	2911471.2	1.12565615708716	0.176465564338017	0.170766209104828	Nonsignificant	0.888370745990213	0.176465564338017	-0.170766209104828	Nonsignificant	1	Biological Process:ubiquitin-dependent protein catabolic process (GO:0006511)	transcription elongation factor B, polypeptide 1	--	ko04066 HIF-1 signaling pathway ko04120 Ubiquitin mediated proteolysis ko05200 Pathways in cancer ko05211 Renal cell carcinoma	RNA polymerase II transcription elongation factor Elongin/SIII, subunit elongin C	K	Transcription ;	IPR016073 [SKP1 component, POZ domain]	--	--
A0A087WQE8	Kinesin-like protein KIF1A	Kif1a	2773600.0	2609504.7	2513344.3	2036754.2	1767519.0	2625579.6	1.22809172241081	0.138278621411237	0.296418315207711	Nonsignificant	0.814271427574597	0.138278621411237	-0.296418315207711	Nonsignificant	5	Molecular Function:microtubule motor activity (GO:0003777),Molecular Function:protein binding (GO:0005515),Molecular Function:ATP binding (GO:0005524),Biological Process:microtubule-based movement (GO:0007018),Molecular Function:microtubule binding (GO:0008017)	kinesin family member 1	--	--	Kinesin-like protein	Z	Cytoskeleton ;	IPR000253 [Forkhead-associated (FHA) domain] ; IPR001752[Kinesin motor domain] ; IPR001849[Pleckstrin homology domain] ; IPR022140[Kinesin-like KIF1-type] ; IPR022164[Kinesin-like] ; IPR032405[Kinesin-associated]	cytoskeleton protein	--
A0A087WQF0	Phospholipid phosphatase-related protein type 2	Plppr2	361290.0	363443.8	305641.1	347664.6	304122.6	311215.5	1.06996055151247	0.388505442377077	0.0975576067325311	Nonsignificant	0.934613896359471	0.388505442377077	-0.0975576067325312	Nonsignificant	--	--	lipid phosphate phosphatase-related protein type 1/2/5	--	--	Lipid phosphate phosphatase and related enzymes of the PAP2 family	I	Lipid transport and metabolism ;	IPR000326 [Phosphatidic acid phosphatase type 2/haloperoxidase]	plasma membrane protein	--
A0A087WQS2	eIF5-mimic protein 2	Bzw1	367860.0	94529.0	86365.5	433241.2	187570.9	82784.2	0.779928063862758	0.729372124320684	-0.358587030777143	Nonsignificant	1.2821695311838	0.729372124320684	0.358587030777143	Nonsignificant	1	Molecular Function:protein binding (GO:0005515)	--	--	--	Predicted translation factor, contains W2 domain	J	Translation, ribosomal structure and biogenesis ;	IPR003307 [W2 domain]	--	--
A0A087WQS5	ATP synthase, H+-transporting, mitochondrial F0 complex, subunit C2 (subunit 9) (Fragment)	Atp5g2	469500.0	0.0	383483.7	440158.5	392028.4	456037.5	0.993208597818827	0.947201457794635	-0.00983134447118313	Nonsignificant	1.00683784070747	0.947201457794635	0.00983134447118305	Nonsignificant	--	--	F-type H+-transporting ATPase subunit c	--	ko00190 Oxidative phosphorylation ko01100 Metabolic pathways ko05010 Alzheimer's disease ko05012 Parkinson's disease ko05016 Huntington's disease	Mitochondrial F1F0-ATP synthase, subunit c/ATP9/proteolipid	C	Energy production and conversion ;	--	mitochondrion protein	--
A0A087WR56	Neurofascin (Fragment)	Nfasc	13713000.0	14367561.5	13403958.4	13354739.4	11519023.6	13729638.8	1.07463378784405	0.263990387629868	0.103845104025657	Nonsignificant	0.930549561452198	0.263990387629868	-0.103845104025657	Nonsignificant	1	Molecular Function:protein binding (GO:0005515)	neurofascin	--	ko04514 Cell adhesion molecules (CAMs)	Neural cell adhesion molecule L1	T	Signal transduction mechanisms ;	IPR003961 [Fibronectin type III] ; IPR013098[Immunoglobulin I-set] ; IPR013151[Immunoglobulin] ; IPR026966[Neurofascin/L1/NrCAM, C-terminal domain]	plasma membrane protein	--
A0A087WRE7	Hydroxyacid-oxoacid transhydrogenase, mitochondrial (Fragment)	Adhfe1	85088.0	85731.6	95281.6	85488.8	0.0	88792.3	1.017900391953	0.748007963939186	0.0255963914073328	Nonsignificant	0.982414397229325	0.748007963939186	-0.025596391407333	Nonsignificant	3	Molecular Function:oxidoreductase activity (GO:0016491),Molecular Function:metal ion binding (GO:0046872),Biological Process:oxidation-reduction process (GO:0055114)	hydroxyacid-oxoacid transhydrogenase	1.1.99.24	--	Alcohol dehydrogenase, class IV	C	Energy production and conversion ;	IPR001670 [Alcohol dehydrogenase, iron-type]	--	--
A0A087WRM2	Integral membrane protein 2	Itm2c	640230.0	577402.4	657794.0	595467.9	543318.7	437835.0	1.18952220367906	0.130089089800687	0.250382201429879	Nonsignificant	0.840673672931126	0.130089089800687	-0.250382201429879	Nonsignificant	--	--	integral membrane protein 2C	--	--	Uncharacterized conserved protein	S	Function unknown ;	--	--	--
A0A087WRS3	Abl interactor 2	Abi2	710540.0	915443.5	750339.3	767927.7	1177815.3	997573.1	0.807362416833177	0.231739716591068	-0.308711664757554	Nonsignificant	1.23860112775924	0.231739716591068	0.308711664757554	Nonsignificant	2	Molecular Function:protein binding (GO:0005515),Cellular Component:cytoplasm (GO:0005737)	abl interactor 2	--	ko04810 Regulation of actin cytoskeleton	Abl interactor ABI-1, contains SH3 domain	TZ	Signal transduction mechanisms ; Cytoskeleton ;	IPR001452 [SH3 domain] ; IPR012849[Abl-interactor, homeo-domain homologous domain]	cytoplasm protein	--
A0A087WRU0	Tensin 1 (Fragment)	Tns1	104010.0	92894.3	69711.8	94015.7	44315.2	63047.5	1.32395579664949	0.285767683574611	0.404854955212242	Nonsignificant	0.75531222608087	0.285767683574611	-0.404854955212242	Nonsignificant	1	Molecular Function:protein binding (GO:0005515)	tensin	--	--	Clathrin coat dissociation kinase GAK/PTEN/Auxilin and related tyrosine phosphatases	TR	Signal transduction mechanisms ; General function prediction only ;	IPR000980 [SH2 domain] ; IPR013625[Tensin/EPS8 phosphotyrosine-binding domain] ; IPR014020[Tensin phosphatase, C2 domain]	cytoplasm protein	--
A0A087WS46	Eukaryotic translation elongation factor 1 beta 2	Eef1b2	1089900.0	1320458.3	977262.6	1085891.9	1159248.7	1180158.1	0.989000141797853	0.910530928061963	-0.0159573670566223	Nonsignificant	1.01112220083422	0.910530928061963	0.0159573670566222	Nonsignificant	2	Molecular Function:translation elongation factor activity (GO:0003746),Biological Process:translational elongation (GO:0006414)	elongation factor 1-beta	--	--	Elongation factor 1 beta/delta chain	K	Transcription ;	IPR014038 [Translation elongation factor EF1B, beta/delta subunit, guanine nucleotide exchange domain] ; IPR018940[Elongation factor 1 beta central acidic region, eukaryote]	--	--
A0A087WS56	Fibronectin	Fn1	143430.0	67792.1	21024.9	345776.1	86702.3	48808.9	0.4825537677807	0.452711361315357	-1.05123839356606	Nonsignificant	2.07230793078059	0.452711361315357	1.05123839356606	Nonsignificant	2	Molecular Function:protein binding (GO:0005515),Cellular Component:extracellular region (GO:0005576)	fibronectin 1	--	ko04151 PI3K-Akt signaling pathway ko04510 Focal adhesion ko04512 ECM-receptor interaction ko04810 Regulation of actin cytoskeleton ko04933 AGE-RAGE signaling pathway in diabetic complications ko05100 Bacterial invasion of epithelial cells ko05146 Amoebiasis ko05165 Human papillomavirus infection ko05200 Pathways in cancer ko05205 Proteoglycans in cancer ko05222 Small cell lung cancer	--	--	--	IPR000083 [Fibronectin, type I] ; IPR000562[Fibronectin, type II, collagen-binding] ; IPR003961[Fibronectin type III]	extracell protein	--
A0A087WSE3	Striated muscle-specific serine/threonine-protein kinase (Fragment)	Speg	19098.0	22932.8	15292.0	25777.3	11815.9	13214.5	1.12823056347758	0.683922183408592	0.174061924824684	Nonsignificant	0.886343653834077	0.683922183408592	-0.174061924824684	Nonsignificant	3	Molecular Function:protein kinase activity (GO:0004672),Molecular Function:ATP binding (GO:0005524),Biological Process:protein phosphorylation (GO:0006468)	striated muscle-specific serine/threonine protein kinase	2.7.11.1	--	--	--	--	IPR000719 [Protein kinase domain] ; IPR013098[Immunoglobulin I-set]	nucleus protein	--
A0A087WSJ7	RIKEN cDNA 2410002F23 gene	2410002F23Rik	66333.0	30261.6	31428.8	41331.3	38059.5	34323.6	1.12583278810775	0.711451692392571	0.170992570152289	Nonsignificant	0.888231370202635	0.711451692392571	-0.170992570152289	Nonsignificant	--	--	--	--	--	--	--	--	--	--	--
A0A0A0MQA5	Tubulin alpha chain (Fragment)	Tuba4a	6560500.0	11701221.1	11936022.5	11268576.0	13287420.1	11830605.3	0.829913826466904	0.328266491418151	-0.268966551901393	Nonsignificant	1.20494437869192	0.328266491418151	0.268966551901393	Nonsignificant	1	Molecular Function:GTPase activity (GO:0003924)	tubulin alpha	--	ko04145 Phagosome ko04210 Apoptosis ko04530 Tight junction ko04540 Gap junction	Alpha tubulin	Z	Cytoskeleton ;	IPR003008 [Tubulin/FtsZ, GTPase domain] ; IPR018316[Tubulin/FtsZ, 2-layer sandwich domain]	centrosome protein	--
A0A0A0MQC7	Microtubule-associated protein	Mapt	154220.0	172713.3	152231.3	0.0	133300.4	196651.5	0.968150408185759	0.847388079262542	-0.0466968983304541	Nonsignificant	1.03289735927905	0.847388079262542	0.0466968983304542	Nonsignificant	1	Molecular Function:tubulin binding (GO:0015631)	microtubule-associated protein tau	--	ko04010 MAPK signaling pathway ko05010 Alzheimer's disease	Microtubule-associated protein TAU	Z	Cytoskeleton ;	IPR001084 [Microtubule associated protein, tubulin-binding repeat]	plasma membrane protein	--
A0A0A0MQG7	Uroporphyrinogen decarboxylase (Fragment)	Urod	134610.0	81822.4	56713.9	117220.4	56394.1	95366.3	1.01548623544878	0.964158527194739	0.0221706845534401	Nonsignificant	0.984749930714785	0.964158527194739	-0.0221706845534402	Nonsignificant	2	Molecular Function:uroporphyrinogen decarboxylase activity (GO:0004853),Biological Process:porphyrin-containing compound biosynthetic process (GO:0006779)	uroporphyrinogen decarboxylase	4.1.1.37	ko00860 Porphyrin and chlorophyll metabolism ko01100 Metabolic pathways	Uroporphyrinogen decarboxylase	H	Coenzyme transport and metabolism ;	IPR000257 [Uroporphyrinogen decarboxylase (URO-D)]	cytoplasm protein	--
A0A0A6YVS2	Calcium load-activated calcium channel (Fragment)	Tmco1	91482.0	104103.9	80098.2	101359.0	77310.0	97392.8	0.998631828090667	0.990717780910765	-0.00197520634792493	Nonsignificant	1.00137004636829	0.990717780910765	0.00197520634792498	Nonsignificant	1	Cellular Component:membrane (GO:0016020)	calcium load-activated calcium channel	--	--	Predicted membrane protein	S	Function unknown ;	IPR002809 [Integral membrane protein EMC3/TMCO1-like]	Golgi apparatus protein	--
A0A0A6YW80	N-alpha-acetyltransferase 15, NatA auxiliary subunit	Naa15	334760.0	368055.8	477125.8	363892.8	451213.2	432081.9	0.946081660991098	0.680119522696088	-0.0799633797980819	Nonsignificant	1.05699121041245	0.680119522696088	0.0799633797980817	Nonsignificant	1	Molecular Function:protein binding (GO:0005515)	N-alpha-acetyltransferase 15/16, NatA auxiliary subunit	--	--	N-terminal acetyltransferase	B	Chromatin structure and dynamics ;	IPR019734 [Tetratricopeptide repeat] ; IPR021183[N-terminal acetyltransferase A, auxiliary subunit]	cytoskeleton protein	--
A0A0A6YWF9	Tyrosine-protein kinase receptor	Ntrk3	98786.0	163121.6	131857.5	97258.0	105547.2	102973.8	1.28774408968569	0.253875795375884	0.364845918589089	Nonsignificant	0.776551807156094	0.253875795375884	-0.364845918589089	Nonsignificant	3	Molecular Function:protein kinase activity (GO:0004672),Molecular Function:protein binding (GO:0005515),Biological Process:protein phosphorylation (GO:0006468)	neurotrophic tyrosine kinase, receptor type 3	2.7.10.1	ko04722 Neurotrophin signaling pathway ko05230 Central carbon metabolism in cancer	Nerve growth factor receptor TRKA and related tyrosine kinases	TU	Signal transduction mechanisms ; Intracellular trafficking, secretion, and vesicular transport ;	IPR000372 [Leucine-rich repeat N-terminal domain] ; IPR001245[Serine-threonine/tyrosine-protein kinase catalytic domain] ; IPR001611[Leucine-rich repeat] ; IPR013098[Immunoglobulin I-set] ; IPR013151[Immunoglobulin] ; IPR031635[Tyrosine-protein kinase receptor NTRK, C2-Ig-like domain]	extracell protein	--
A0A0A6YWI6	Serine/threonine-protein kinase DCLK2	Dclk2	1240600.0	761535.4	955278.5	1098859.1	980440.9	978302.8	0.967232859676868	0.828824206509402	-0.0480648369756911	Nonsignificant	1.03387719926521	0.828824206509402	0.048064836975691	Nonsignificant	4	Molecular Function:protein kinase activity (GO:0004672),Molecular Function:ATP binding (GO:0005524),Biological Process:protein phosphorylation (GO:0006468),Biological Process:intracellular signal transduction (GO:0035556)	doublecortin-like kinase 1/2	2.7.11.1	--	Ca2+/calmodulin-dependent protein kinase, EF-Hand protein superfamily	T	Signal transduction mechanisms ;	IPR000719 [Protein kinase domain] ; IPR003533[Doublecortin domain]	cytoplasm protein	--
A0A0A6YWM5	Rab3 GTPase-activating protein non-catalytic subunit	Rab3gap2	1547100.0	1699398.0	1644251.6	1563304.9	1219047.8	1111950.4	1.25587286721468	0.0812577488762336	0.3286904267119	Nonsignificant	0.796258941574109	0.0812577488762336	-0.3286904267119	Nonsignificant	--	--	Rab3 GTPase-activating protein non-catalytic subunit	--	--	Rab3 GTPase-activating protein, non-catalytic subunit	U	Intracellular trafficking, secretion, and vesicular transport ;	IPR029257 [Rab3GAP regulatory subunit, C-terminal] ; IPR032839[Rab3-GAP regulatory subunit, N-terminal]	cytoplasm protein	--
A0A0A6YWV6	Quinone oxidoreductase-like protein 2	Cryzl2	20658.0	26845.2	32962.0	0.0	22535.6	28762.3	1.04572441886835	0.834157926649959	0.0645027063508935	Nonsignificant	0.9562748865348	0.834157926649959	-0.0645027063508937	Nonsignificant	1	Biological Process:oxidation-reduction process (GO:0055114)	--	--	--	Zinc-binding oxidoreductase	CR	Energy production and conversion ; General function prediction only ;	IPR013154 [Alcohol dehydrogenase, N-terminal]	cytoplasm protein	--
A0A0A6YWY5	UPF0462 protein C4orf33 homolog (Fragment)	D3Ertd751e	30156.0	33391.2	24245.4	29946.3	33255.5	39109.5	0.858092898829357	0.270461969482416	-0.220794249697194	Nonsignificant	1.16537498604666	0.270461969482416	0.220794249697194	Nonsignificant	--	--	--	--	--	--	--	--	--	--	--
A0A0A6YX18	V-type proton ATPase subunit H	Atp6v1h	9952700.0	8425446.5	9270750.3	10447725.6	32016928.3	10512062.4	0.52190657955144	0.360560852136589	-0.938136505102911	Nonsignificant	1.91605172109435	0.360560852136589	0.938136505102911	Nonsignificant	1	Biological Process:ATP hydrolysis coupled proton transport (GO:0015991)	V-type H+-transporting ATPase subunit H	--	ko00190 Oxidative phosphorylation ko01100 Metabolic pathways ko04142 Lysosome ko04145 Phagosome ko04150 mTOR signaling pathway ko04721 Synaptic vesicle cycle ko05152 Tuberculosis ko05323 Rheumatoid arthritis	Vacuolar H+-ATPase V1 sector, subunit H	C	Energy production and conversion ;	IPR011987 [ATPase, V1 complex, subunit H, C-terminal]	--	--
A0A0A6YX50	Protoporphyrinogen oxidase (Fragment)	Ppox	40931.0	33887.1	47524.7	32569.4	0.0	32843.3	1.24688121216013	0.176633403315534	0.318324029088592	Nonsignificant	0.802001016815048	0.176633403315534	-0.318324029088592	Nonsignificant	2	Molecular Function:oxidoreductase activity (GO:0016491),Biological Process:oxidation-reduction process (GO:0055114)	--	--	ko00860 Porphyrin and chlorophyll metabolism ko01100 Metabolic pathways	Protoporphyrinogen oxidase	H	Coenzyme transport and metabolism ;	IPR002937 [Amine oxidase]	--	--
A0A0A6YX60	Sodium-coupled neutral amino acid transporter 3 (Fragment)	Slc38a3	893370.0	673928.6	865627.1	634424.2	712461.0	737938.3	1.16696962596594	0.200053349732737	0.22276701088366	Nonsignificant	0.856920332585578	0.200053349732737	-0.22276701088366	Nonsignificant	--	--	solute carrier family 38 (sodium-coupled neutral amino acid transporter), member 3	--	ko04724 Glutamatergic synapse ko04727 GABAergic synapse ko04964 Proximal tubule bicarbonate reclamation	Amino acid transporter protein	E	Amino acid transport and metabolism ;	IPR013057 [Amino acid transporter, transmembrane domain]	plasma membrane protein	--
A0A0A6YX73	cAMP-dependent protein kinase type II-alpha regulatory subunit	Prkar2a	2890300.0	2457907.8	3131207.6	2340565.5	2464422.2	2706330.0	1.12888520212639	0.223713314547164	0.174898783946468	Nonsignificant	0.885829664625229	0.223713314547164	-0.174898783946468	Nonsignificant	--	--	cAMP-dependent protein kinase regulator	--	ko04910 Insulin signaling pathway	cAMP-dependent protein kinase types I and II, regulatory subunit	T	Signal transduction mechanisms ;	IPR000595 [Cyclic nucleotide-binding domain] ; IPR003117[cAMP-dependent protein kinase regulatory subunit, dimerization-anchoring domain]	--	--
A0A0A6YXC8	Protein enabled homolog	Enah	178900.0	180582.1	393262.1	498000.1	410695.2	424711.8	0.564526917548287	0.0638601736137137	-0.824885722237036	Nonsignificant	1.77139471815259	0.0638601736137137	0.824885722237036	Nonsignificant	--	--	enabled	--	ko04360 Axon guidance ko04810 Regulation of actin cytoskeleton	Signal transduction protein Enabled, contains WH1 domain	T	Signal transduction mechanisms ;	IPR000697 [WH1/EVH1 domain] ; IPR014885[VASP tetramerisation]	plasma membrane protein	--
A0A0A6YXF6	Transforming protein RhoA (Fragment)	Rhoa	2518300.0	2311353.6	2601093.7	2499553.1	2267097.9	2755879.0	0.987798958595047	0.862230621260082	-0.0177106471575947	Nonsignificant	1.012351745564	0.862230621260082	0.0177106471575947	Nonsignificant	2	Molecular Function:GTP binding (GO:0005525),Biological Process:small GTPase mediated signal transduction (GO:0007264)	Ras homolog gene family, member A	--	ko04014 Ras signaling pathway ko04015 Rap1 signaling pathway ko04022 cGMP-PKG signaling pathway ko04024 cAMP signaling pathway ko04062 Chemokine signaling pathway ko04071 Sphingolipid signaling pathway ko04072 Phospholipase D signaling pathway ko04144 Endocytosis ko04150 mTOR signaling pathway ko04270 Vascular smooth muscle contraction ko04310 Wnt signaling pathway ko04350 TGF-beta signaling path…	Ras-related small GTPase, Rho type	R	General function prediction only ;	IPR001806 [Small GTPase superfamily]	plasma membrane protein	--
A0A0A6YXG0	Syntaxin-6	Stx6	385490.0	443160.9	448385.6	312013.2	314816.2	475069.3	1.15894183376385	0.367648345283011	0.212808160609919	Nonsignificant	0.862856073416852	0.367648345283011	-0.212808160609919	Nonsignificant	2	Cellular Component:membrane (GO:0016020),Biological Process:Golgi vesicle transport (GO:0048193)	syntaxin 6	--	ko04130 SNARE interactions in vesicular transport	SNARE protein TLG1/Syntaxin 6	U	Intracellular trafficking, secretion, and vesicular transport ;	IPR015260 [Syntaxin 6, N-terminal]	--	--
A0A0A6YXS7	cAMP-dependent protein kinase inhibitor alpha (Fragment)	Pkia	309230.0	341917.7	373565.2	364639.4	343186.3	341483.9	0.976559158517181	0.703012682728181	-0.0342206517848271	Nonsignificant	1.02400350381068	0.703012682728181	0.034220651784827	Nonsignificant	2	Molecular Function:cAMP-dependent protein kinase inhibitor activity (GO:0004862),Biological Process:negative regulation of protein kinase activity (GO:0006469)	cAMP-dependent protein kinase inhibitor alpha	--	ko05034 Alcoholism	--	--	--	IPR004171 [cAMP-dependent protein kinase inhibitor]	--	--
A0A0A6YY91	Neural cell adhesion molecule 1 (Fragment)	Ncam1	162440.0	153445.9	163783.4	167705.6	170458.6	178884.4	0.927706409030022	0.056026764576899	-0.108259786572959	Nonsignificant	1.07792723028136	0.056026764576899	0.108259786572959	Nonsignificant	1	Molecular Function:protein binding (GO:0005515)	neural cell adhesion molecule	--	ko04514 Cell adhesion molecules (CAMs) ko05020 Prion diseases	FOG: Immunoglobulin C-2 Type/fibronectin type III domains	T	Signal transduction mechanisms ;	IPR003961 [Fibronectin type III] ; IPR013098[Immunoglobulin I-set]	plasma membrane protein	--
A0A0A7NQN9	Voltage-dependent L-type calcium channel subunit beta-2	Cacnb2	52697.0	47569.7	33848.9	79598.1	114153.5	44256.2	0.563492456969898	0.173634703980471	-0.827531796583846	Nonsignificant	1.77464664811551	0.173634703980471	0.827531796583847	Nonsignificant	3	Molecular Function:voltage-gated calcium channel activity (GO:0005245),Cellular Component:voltage-gated calcium channel complex (GO:0005891),Biological Process:calcium ion transmembrane transport (GO:0070588)	voltage-dependent calcium channel beta-2	--	ko04010 MAPK signaling pathway ko04260 Cardiac muscle contraction ko04261 Adrenergic signaling in cardiomyocytes ko04921 Oxytocin signaling pathway ko05410 Hypertrophic cardiomyopathy (HCM) ko05412 Arrhythmogenic right ventricular cardiomyopathy (ARVC) ko05414 Dilated cardiomyopathy (DCM)	L-type voltage-dependent Ca2+ channel, beta subunit	PT	Inorganic ion transport and metabolism ; Signal transduction mechanisms ;	IPR000584 [Voltage-dependent calcium channel, L-type, beta subunit] ; IPR008145[Guanylate kinase/L-type calcium channel beta subunit]	plasma membrane protein	--
A0A0D2X7Z2	EEF1A lysine methyltransferase 1	Eef1akmt1	444540.0	406884.8	440124.1	446076.6	605875.8	349476.1	0.921594572966084	0.674261262635353	-0.117795873742955	Nonsignificant	1.08507583413992	0.674261262635353	0.117795873742955	Nonsignificant	1	Molecular Function:methyltransferase activity (GO:0008168)	--	--	--	Uncharacterized conserved protein	S	Function unknown ;	IPR019369 [Protein-lysine N-methyltransferase Efm5]	--	--
A0A0G2JDI9	ATP-binding cassette sub-family D member 3	Abcd3	490260.0	422496.2	395245.8	404573.0	225167.8	346190.1	1.34026087297779	0.138366686037884	0.42251383913153	Nonsignificant	0.746123400422935	0.138366686037884	-0.42251383913153	Nonsignificant	5	Molecular Function:ATP binding (GO:0005524),Biological Process:transport (GO:0006810),Cellular Component:integral component of membrane (GO:0016021),Molecular Function:ATPase activity (GO:0016887),Biological Process:transmembrane transport (GO:0055085)	ATP-binding cassette, subfamily D (ALD), member 3	--	ko02010 ABC transporters ko04146 Peroxisome	Long-chain acyl-CoA transporter, ABC superfamily (involved in peroxisome organization and biogenesis)	IR	Lipid transport and metabolism ; General function prediction only ;	IPR003439 [ABC transporter-like] ; IPR011527[ABC transporter type 1, transmembrane domain]	peroxisome protein	--
A0A0G2JDN7	Microtubule-associated protein	Map4	382650.0	744652.8	286072.5	157121.0	389521.1	717849.2	1.1177422098515	0.828252997925743	0.160587490995501	Nonsignificant	0.894660675052125	0.828252997925743	-0.160587490995501	Nonsignificant	1	Molecular Function:tubulin binding (GO:0015631)	microtubule-associated protein 4	--	--	--	--	--	IPR001084 [Microtubule associated protein, tubulin-binding repeat]	plasma membrane protein	--
A0A0G2JDP0	HCLS1-associated protein X-1	Hax1	75835.0	46859.5	45362.5	58415.9	45148.9	88717.6	0.874011349972748	0.645636785355184	-0.19427608010076	Nonsignificant	1.14414990152151	0.645636785355184	0.19427608010076	Nonsignificant	--	--	HCLS1-associated protein X-1	--	--	--	--	--	--	nucleus protein	--
A0A0G2JDV8	Calponin	Cnn3	387540.0	578547.5	548585.6	1024218.4	429211.6	511153.1	0.770989580435666	0.485592047925051	-0.375216731965431	Nonsignificant	1.29703438979672	0.485592047925051	0.375216731965431	Nonsignificant	1	Molecular Function:protein binding (GO:0005515)	--	--	--	Calponin	Z	Cytoskeleton ;	IPR000557 [Calponin repeat] ; IPR001715[Calponin homology domain]	--	--
A0A0G2JDX4	Tetraspanin-2 (Fragment)	Tspan2	1631600.0	1644243.2	1459651.0	1924760.2	1406718.9	1554056.2	0.969288708240426	0.777186836729705	-0.0450016501867088	Nonsignificant	1.03168435936422	0.777186836729705	0.0450016501867087	Nonsignificant	--	--	tetraspanin-2	--	--	Tetraspanin family integral membrane protein	R	General function prediction only ;	--	--	--
A0A0G2JE08	Tudor and KH domain-containing protein	Tdrkh	132280.0	126267.7	118380.0	133536.4	102034.4	119280.4	1.06221340099738	0.500896404478245	0.0870736358524507	Nonsignificant	0.941430412251474	0.500896404478245	-0.0870736358524507	Nonsignificant	1	Molecular Function:RNA binding (GO:0003723)	tudor domain-containing protein 2	--	--	Kinase anchor protein AKAP149, contains KH and Tudor RNA-binding domains	T	Signal transduction mechanisms ;	IPR004088 [K Homology domain, type 1]	nucleus protein	--
A0A0G2JE50	Prominin-1	Prom1	41968.0	44470.5	46497.9	48125.6	32836.8	44209.5	1.0620306953877	0.616128494106627	0.0868254642999286	Nonsignificant	0.94159237048694	0.616128494106627	-0.0868254642999286	Nonsignificant	1	Cellular Component:integral component of membrane (GO:0016021)	prominin 1	--	ko05202 Transcriptional misregulation in cancer	Polytopic membrane protein Prominin	R	General function prediction only ;	IPR008795 [Prominin]	--	--
A0A0G2JE80	Mitoguardin 1	Miga1	64410.0	51627.0	56376.7	47966.4	42077.5	52681.6	1.20800908036756	0.109811529864046	0.272631299159689	Nonsignificant	0.827808347016507	0.109811529864046	-0.272631299159689	Nonsignificant	1	Biological Process:mitochondrial fusion (GO:0008053)	--	--	--	--	--	--	IPR019392 [Mitoguardin]	--	--
A0A0G2JEC4	Endophilin-B1	Sh3glb1	637800.0	962036.2	538620.5	649653.2	595420.3	537347.7	1.19974824132478	0.419129173681167	0.262731698251955	Nonsignificant	0.833508202434026	0.419129173681167	-0.262731698251955	Nonsignificant	2	Molecular Function:protein binding (GO:0005515),Cellular Component:cytoplasm (GO:0005737)	endophilin-B1	--	ko04140 Autophagy - animal ko04144 Endocytosis	SH3 domain protein SH3GLB	T	Signal transduction mechanisms ;	IPR001452 [SH3 domain] ; IPR004148[BAR domain]	--	--
A0A0G2JEC8	(Lyso)-N-acylphosphatidylethanolamine lipase (Fragment)	Abhd4	26384.0	27167.7	23321.3	25677.4	21165.3	0.0	1.09405876831751	0.402185722329963	0.129690235829784	Nonsignificant	0.914027682020996	0.402185722329963	-0.129690235829784	Nonsignificant	--	--	abhydrolase domain-containing protein 4	--	--	Predicted hydrolase/acyltransferase (alpha/beta hydrolase superfamily)	R	General function prediction only ;	IPR000073 [Alpha/beta hydrolase fold-1]	peroxisome protein	--
A0A0G2JEG8	Amphiphysin	Amph	11987000.0	10451991.3	13052727.3	11246616.4	11410583.0	12381034.8	1.01294255861787	0.864940127259347	0.0185523649122131	Nonsignificant	0.98722281090102	0.864940127259347	-0.018552364912213	Nonsignificant	2	Molecular Function:protein binding (GO:0005515),Cellular Component:cytoplasm (GO:0005737)	amphiphysin	--	ko04144 Endocytosis ko04666 Fc gamma R-mediated phagocytosis	Amphiphysin	U	Intracellular trafficking, secretion, and vesicular transport ;	IPR001452 [SH3 domain] ; IPR004148[BAR domain]	--	--
A0A0G2JEP0	Fragile X mental retardation syndrome-related protein 1	Fxr1	437220.0	396316.1	336166.7	274001.1	290959.3	262423.2	1.4137369897107	0.0200890599083126	0.499513747492745	Significant	0.707345147844393	0.0200890599083126	-0.499513747492745	Significant	1	Molecular Function:RNA binding (GO:0003723)	fragile X mental retardation protein	--	ko03013 RNA transport	--	--	--	IPR004088 [K Homology domain, type 1] ; IPR008395[Agenet-like domain] ; IPR022034[Fragile X-related 1 protein, C-terminal core] ; IPR032172[Fragile X-related 1 protein, C-terminal region 1]	nucleus protein	--
A0A0G2JER9	DnaJ homolog subfamily B member 6	Dnajb6	344680.0	366269.9	380123.0	300001.3	353228.0	350678.5	1.08682580213043	0.223129421138329	0.120120721835341	Nonsignificant	0.920110654384322	0.223129421138329	-0.120120721835341	Nonsignificant	--	--	DnaJ homolog subfamily B member 6	--	--	Molecular chaperone (DnaJ superfamily)	O	Posttranslational modification, protein turnover, chaperones ;	IPR001623 [DnaJ domain]	nucleus protein	--
A0A0G2JEX2	COMM domain-containing protein 8 (Fragment)	Commd8	22397.0	35759.2	26148.6	40865.7	35757.8	36530.5	0.745044806193329	0.088198914166712	-0.424600904575465	Nonsignificant	1.34220115580608	0.088198914166712	0.424600904575465	Nonsignificant	--	--	--	--	--	--	--	--	IPR017920 [COMM domain]	--	--
A0A0G2JF85	Sorting nexin-27	Snx27	615610.0	792201.5	681738.4	609159.7	724521.1	579661.3	1.09209424702462	0.435648594289779	0.127097365275912	Nonsignificant	0.915671887041319	0.435648594289779	-0.127097365275912	Nonsignificant	2	Biological Process:signal transduction (GO:0007165),Molecular Function:phosphatidylinositol binding (GO:0035091)	sorting nexin-27	--	--	Sorting nexin protein SNX27	RTU	General function prediction only ; Signal transduction mechanisms ; Intracellular trafficking, secretion, and vesicular transport ;	IPR000159 [Ras-associating (RA) domain] ; IPR001683[Phox homologous domain]	endosome protein	--
A0A0G2JFB0	RIMS-binding protein 2	Rimbp2	609230.0	592583.1	457732.3	487799.9	483131.0	505928.6	1.12369890297621	0.331460289210397	0.168255514761889	Nonsignificant	0.889918106488681	0.331460289210397	-0.168255514761889	Nonsignificant	1	Molecular Function:protein binding (GO:0005515)	RIMS-binding protein 2	--	--	Peripheral benzodiazepine receptor PRAX-1	TZ	Signal transduction mechanisms ; Cytoskeleton ;	IPR001452 [SH3 domain] ; IPR011511[Variant SH3 domain]	mitochondrion protein	--
A0A0G2JFV3	Adhesion G protein-coupled receptor L2	Adgrl2	257840.0	194008.3	29233.9	203840.1	173981.3	186047.2	0.853181397226233	0.725522259690005	-0.229075585399745	Nonsignificant	1.17208368964805	0.725522259690005	0.229075585399745	Nonsignificant	5	Molecular Function:G-protein coupled receptor activity (GO:0004930),Biological Process:G-protein coupled receptor signaling pathway (GO:0007186),Cellular Component:membrane (GO:0016020),Cellular Component:integral component of membrane (GO:0016021),Molecular Function:carbohydrate binding (GO:0030246)	latrophilin 2	--	--	G protein-coupled receptors	T	Signal transduction mechanisms ;	IPR000203 [GPS motif] ; IPR000832[GPCR, family 2, secretin-like] ; IPR000922[D-galactoside/L-rhamnose binding SUEL lectin domain] ; IPR001879[GPCR, family 2, extracellular hormone receptor domain] ; IPR003112[Olfactomedin-like domain] ; IPR003334[GPCR, family 2, latrophilin, C-terminal] ; IPR032471[GAIN domain, N-terminal]	plasma membrane protein	--
A0A0G2JG00	Far upstream element-binding protein 1	Fubp1	462300.0	332315.5	224671.2	415915.1	291247.6	508312.8	0.838590905369956	0.521300504476728	-0.25396091083806	Nonsignificant	1.19247656228616	0.521300504476728	0.25396091083806	Nonsignificant	1	Molecular Function:RNA binding (GO:0003723)	far upstream element-binding protein	--	--	K-homology type RNA binding proteins	A	RNA processing and modification ;	IPR004088 [K Homology domain, type 1]	cytoplasm protein	--
A0A0G2JG59	Nexilin (Fragment)	Nexn	434680.0	467765.2	372503.3	344260.9	405116.5	380667.1	1.12822857860907	0.217698062998306	0.174059386724257	Nonsignificant	0.88634521315959	0.217698062998306	-0.174059386724257	Nonsignificant	--	--	--	--	--	--	--	--	IPR013098 [Immunoglobulin I-set]	cytoskeleton protein	--
A0A0G2JG85	Adaptor-related protein complex 1-associated regulatory protein	Ap1ar	172850.0	208275.0	182488.5	204663.6	35945.9	229988.3	1.19765434517543	0.642293875880113	0.260211592220587	Nonsignificant	0.83496545061465	0.642293875880113	-0.260211592220587	Nonsignificant	4	Biological Process:regulation of Arp2/3 complex-mediated actin nucleation (GO:0034315),Molecular Function:AP-1 adaptor complex binding (GO:0035650),Biological Process:negative regulation of substrate adhesion-dependent cell spreading (GO:1900025),Biological Process:negative regulation of cell motility (GO:2000146)	--	--	--	--	--	--	IPR031483 [AP-1 complex-associated regulatory protein]	--	--
A0A0G2JGB7	Leucine-rich glioma-inactivated protein 1	Lgi1	2176900.0	2098193.5	1952074.7	2039828.6	2098356.8	1719910.7	1.06300205624827	0.413066671876006	0.0881443875899206	Nonsignificant	0.940731952607286	0.413066671876006	-0.0881443875899208	Nonsignificant	1	Molecular Function:protein binding (GO:0005515)	--	--	--	--	--	--	IPR001611 [Leucine-rich repeat] ; IPR005492[Leucine-rich glioma-inactivated , EPTP repeat]	plasma membrane protein	--
A0A0G2JGC8	Rap1 GTPase-GDP dissociation stimulator 1	Rap1gds1	56678.0	73866.5	157260.5	120283.8	231385.9	0.0	0.545597189635615	0.259754959126461	-0.874091881810473	Nonsignificant	1.83285401573982	0.259754959126461	0.874091881810473	Nonsignificant	1	Molecular Function:protein binding (GO:0005515)	--	--	--	Rho/Rac GTPase guanine nucleotide exchange factor smgGDS/Vimar	T	Signal transduction mechanisms ;	IPR000225 [Armadillo]	nucleus protein	--
A0A0G2JGD2	Protein S100-A4 (Fragment)	S100a4	52845.0	54316.4	45954.1	180211.6	34021.5	107504.8	0.475901347028124	0.31425116747176	-1.07126555686711	Nonsignificant	2.10127583425584	0.31425116747176	1.07126555686712	Nonsignificant	--	--	--	--	--	--	--	--	IPR013787 [S100/CaBP-9k-type, calcium binding, subdomain]	nucleus protein	--
A0A0G2JGK0	Elongator complex protein 6	Elp6	68441.0	68623.1	80754.0	49186.2	48078.7	0.0	1.49295446421748	0.0199631840908363	0.578170163295986	Significant	0.669812793335356	0.0199631840908363	-0.578170163295985	Significant	1	Cellular Component:Elongator holoenzyme complex (GO:0033588)	--	--	--	Uncharacterized conserved protein	S	Function unknown ;	IPR018627 [Elongation complex protein 6]	--	--
A0A0G2JGP4	GTPase NRas (Fragment)	Nras	139340.0	135271.1	134144.6	148062.7	135995.8	133129.3	0.979788239253401	0.592569248701508	-0.0294581203441925	Nonsignificant	1.02062870315937	0.592569248701508	0.0294581203441924	Nonsignificant	2	Molecular Function:GTP binding (GO:0005525),Biological Process:small GTPase mediated signal transduction (GO:0007264)	GTPase NRas	--	ko01521 EGFR tyrosine kinase inhibitor resistance ko01522 Endocrine resistance ko04010 MAPK signaling pathway ko04012 ErbB signaling pathway ko04014 Ras signaling pathway ko04015 Rap1 signaling pathway ko04062 Chemokine signaling pathway ko04068 FoxO signaling pathway ko04071 Sphingolipid signaling pathway ko04072 Phospholipase D signaling pathway ko04137 Mitophagy - animal ko04140 Autophagy - an…	Ras-related GTPase	R	General function prediction only ;	IPR001806 [Small GTPase superfamily]	cytoplasm protein	--
A0A0G2JGW6	Cyclin-dependent kinase-like 5	Cdkl5	284310.0	105319.4	260914.5	259606.6	256421.3	229387.1	0.872727138573815	0.608492416779014	-0.196397434571001	Nonsignificant	1.145833509468	0.608492416779014	0.196397434571001	Nonsignificant	3	Molecular Function:protein kinase activity (GO:0004672),Molecular Function:ATP binding (GO:0005524),Biological Process:protein phosphorylation (GO:0006468)	cyclin-dependent kinase-like	2.7.11.22	--	Predicted protein kinase KKIAMRE	R	General function prediction only ;	IPR000719 [Protein kinase domain]	nucleus protein	--
A0A0G2JGX4	Sodium/potassium-transporting ATPase subunit alpha	Atp1a3	76419000.0	83610467.4	87297844.2	85204401.0	85502586.5	85069857.9	0.966965212246691	0.470979027654961	-0.0484641069659713	Nonsignificant	1.0341633673424	0.470979027654961	0.0484641069659714	Nonsignificant	2	Molecular Function:nucleotide binding (GO:0000166),Molecular Function:metal ion binding (GO:0046872)	sodium/potassium-transporting ATPase subunit alpha	3.6.3.9	ko04022 cGMP-PKG signaling pathway ko04024 cAMP signaling pathway ko04260 Cardiac muscle contraction ko04261 Adrenergic signaling in cardiomyocytes ko04911 Insulin secretion ko04918 Thyroid hormone synthesis ko04919 Thyroid hormone signaling pathway ko04925 Aldosterone synthesis and secretion ko04960 Aldosterone-regulated sodium reabsorption ko04961 Endocrine and other factor-regulated calcium re…	Na+/K+ ATPase, alpha subunit	P	Inorganic ion transport and metabolism ;	IPR004014 [Cation-transporting P-type ATPase, N-terminal] ; IPR006068[Cation-transporting P-type ATPase, C-terminal] ; IPR008250[P-type ATPase, A domain]	nucleus protein	--
A0A0G2JGY9	Phospholipid phosphatase-related protein type 4 (Fragment)	Plppr4	1504600.0	1465646.8	1192785.4	1779826.7	1067318.7	1120554.1	1.04923071921147	0.806822660268212	0.0693319523316906	Nonsignificant	0.953079224321157	0.806822660268212	-0.0693319523316907	Nonsignificant	--	--	lipid phosphate phosphatase-related protein type 3/4	--	--	Lipid phosphate phosphatase and related enzymes of the PAP2 family	I	Lipid transport and metabolism ;	--	plasma membrane protein	--
A0A0G2JGZ5	PDZ and LIM domain protein 5 (Fragment)	Pdlim5	160520.0	364546.9	102804.5	94356.1	105638.7	32384.1	2.70192947810666	0.185706937020553	1.43399001999537	Nonsignificant	0.370105884740092	0.185706937020553	-1.43399001999537	Nonsignificant	1	Molecular Function:zinc ion binding (GO:0008270)	--	--	--	Adaptor protein Enigma and related PDZ-LIM proteins	TZ	Signal transduction mechanisms ; Cytoskeleton ;	IPR001781 [Zinc finger, LIM-type]	cytoskeleton protein	--
A0A0J9YKD4	Creatine kinase	Ckm	129890.0	192138.3	338290.4	276164.1	381736.0	215963.2	0.755631573038941	0.415804766661163	-0.404245110848924	Nonsignificant	1.32339626304692	0.415804766661163	0.404245110848924	Nonsignificant	1	Molecular Function:kinase activity (GO:0016301)	creatine kinase	2.7.3.2	ko00330 Arginine and proline metabolism ko01100 Metabolic pathways	Creatine kinases	C	Energy production and conversion ;	IPR022413 [ATP:guanido phosphotransferase, N-terminal] ; IPR022414[ATP:guanido phosphotransferase, catalytic domain]	cytoplasm protein	--
A0A0J9YTR2	RIKEN cDNA 0610012G03 gene	0610012G03Rik	70014.0	46608.4	43363.6	48014.7	37981.8	49040.1	1.18476027980562	0.412762537644663	0.244595178852137	Nonsignificant	0.844052604602903	0.412762537644663	-0.244595178852137	Nonsignificant	--	--	--	--	--	--	--	--	--	--	--
A0A0J9YTY0	Septin	Septin11	5325300.0	6269471.8	5767191.1	6186901.7	5906564.8	6883789.0	0.914882707881548	0.248000444072159	-0.128341299692148	Nonsignificant	1.09303628911683	0.248000444072159	0.128341299692148	Nonsignificant	1	Molecular Function:GTP binding (GO:0005525)	septin 6/8/11	--	ko05100 Bacterial invasion of epithelial cells	Septins (P-loop GTPases)	D	Cell cycle control, cell division, chromosome partitioning ;	IPR030379 [Septin-type guanine nucleotide-binding (G) domain]	nucleus protein	--
A0A0J9YU87	Sodium/bile acid cotransporter 4	Slc10a4	437610.0	427412.9	442341.1	438489.6	442011.4	459002.2	0.976006626934523	0.237219906115272	-0.0350371513890417	Nonsignificant	1.02458320712518	0.237219906115272	0.0350371513890417	Nonsignificant	1	Cellular Component:membrane (GO:0016020)	solute carrier family 10 (sodium/bile acid cotransporter), member 4	--	--	Na+-bile acid cotransporter	P	Inorganic ion transport and metabolism ;	IPR002657 [Bile acid:sodium symporter/arsenical resistance protein Acr3]	--	--
A0A0J9YU92	F-box only protein 21 (Fragment)	Fbxo21	84664.0	57872.6	74057.2	57986.6	47702.6	106302.3	1.02170983270556	0.941588292619694	0.0309855266513683	Nonsignificant	0.978751469340304	0.941588292619694	-0.0309855266513682	Nonsignificant	1	Molecular Function:DNA binding (GO:0003677)	F-box protein 21	--	--	--	--	--	IPR011722 [Hemimethylated DNA-binding domain] ; IPR032698[Protein SirB1, N-terminal]	--	--
A0A0J9YUD8	High mobility group protein B1	Hmgb1	2382200.0	3483261.7	1847872.2	3051837.4	2654349.9	3859951.4	0.806316335346465	0.36005754047638	-0.310582144594524	Nonsignificant	1.24020803766838	0.36005754047638	0.310582144594524	Nonsignificant	--	--	high mobility group protein B1	--	ko03410 Base excision repair ko04140 Autophagy - animal ko04217 Necroptosis	HMG box-containing protein	R	General function prediction only ;	IPR009071 [High mobility group box domain]	nucleus protein	HMG
A0A0J9YUM2	Ras/Rap GTPase-activating protein SynGAP	Syngap1	12816000.0	10905941.5	11989699.0	9912350.2	12455875.1	10852064.1	1.07499486443366	0.420457186358799	0.104329767653074	Nonsignificant	0.9302370021338	0.420457186358799	-0.104329767653074	Nonsignificant	2	Molecular Function:protein binding (GO:0005515),Biological Process:regulation of GTPase activity (GO:0043087)	Ras/Rap GTPase-activating protein SynGAP	--	ko04014 Ras signaling pathway	GTPase-activating protein	R	General function prediction only ;	IPR000008 [C2 domain] ; IPR001936[Ras GTPase-activating protein] ; IPR021887[Domain of unknown function DUF3498]	plasma membrane protein	--
A0A0J9YUN4	Dynamin GTPase	Dnm1	62587000.0	56616134.7	62775846.7	42301902.8	61141689.5	60664375.4	1.10889790392548	0.412809398728557	0.149126542883892	Nonsignificant	0.901796275797816	0.412809398728557	-0.149126542883892	Nonsignificant	2	Molecular Function:GTPase activity (GO:0003924),Molecular Function:GTP binding (GO:0005525)	dynamin GTPase	3.6.5.5	ko04072 Phospholipase D signaling pathway ko04144 Endocytosis ko04721 Synaptic vesicle cycle ko04961 Endocrine and other factor-regulated calcium reabsorption ko05100 Bacterial invasion of epithelial cells	Vacuolar sorting protein VPS1, dynamin, and related proteins	UR	Intracellular trafficking, secretion, and vesicular transport ; General function prediction only ;	IPR000375 [Dynamin central domain] ; IPR001849[Pleckstrin homology domain] ; IPR003130[Dynamin GTPase effector] ; IPR022812[Dynamin superfamily]	cytoskeleton protein	--
A0A0J9YUS0	Dynamin-1 (Fragment)	Dnm1	136300.0	111349.7	97256.0	122710.3	74560.7	78611.9	1.25018875762144	0.296609110061855	0.32214593418775	Nonsignificant	0.799879213361797	0.296609110061855	-0.32214593418775	Nonsignificant	2	Molecular Function:GTPase activity (GO:0003924),Molecular Function:GTP binding (GO:0005525)	dynamin GTPase	3.6.5.5	ko04072 Phospholipase D signaling pathway ko04144 Endocytosis ko04721 Synaptic vesicle cycle ko04961 Endocrine and other factor-regulated calcium reabsorption ko05100 Bacterial invasion of epithelial cells	Vacuolar sorting protein VPS1, dynamin, and related proteins	UR	Intracellular trafficking, secretion, and vesicular transport ; General function prediction only ;	IPR003130 [Dynamin GTPase effector]	cytoskeleton protein	--
A0A0J9YUY0	Translation initiation factor eIF-2B subunit delta (Fragment)	Eif2b4	177280.0	187568.3	148765.6	126300.7	130379.4	170405.1	1.20260289984294	0.188965057890704	0.266160342429238	Nonsignificant	0.831529676280179	0.188965057890704	-0.266160342429238	Nonsignificant	1	Biological Process:cellular metabolic process (GO:0044237)	translation initiation factor eIF-2B subunit delta	--	ko03013 RNA transport	Translation initiation factor 2B, delta subunit (eIF-2Bdelta/GCD2)	J	Translation, ribosomal structure and biogenesis ;	IPR000649 [Initiation factor 2B-related]	--	--
A0A0J9YV86	Cytospin-B	Specc1	57237.0	153214.8	185884.1	60230.8	205949.4	43897.5	1.27818253295867	0.678238950996543	0.354093877435202	Nonsignificant	0.782360871170136	0.678238950996543	-0.354093877435202	Nonsignificant	--	--	--	--	--	FOG: Calponin homology domain	R	General function prediction only ;	--	nucleus protein	--
A0A0J9YVD2	Receptor-type tyrosine-protein phosphatase zeta	Ptprz1	4729000.0	3534109.2	4048492.5	4341635.3	4503105.3	3797341.3	0.973858720216011	0.799852958877874	-0.0382156022795305	Nonsignificant	1.02684298989302	0.799852958877874	0.0382156022795304	Nonsignificant	1	Molecular Function:protein binding (GO:0005515)	receptor-type tyrosine-protein phosphatase zeta	3.1.3.48		Protein tyrosine phosphatase	T	Signal transduction mechanisms ;	IPR001148 [Alpha carbonic anhydrase] ; IPR003961[Fibronectin type III]	extracell protein	--
A0A0J9YVF0	Metabotropic glutamate receptor 2	Grm2	1053000.0	791770.7	669649.5	735405.5	988877.9	844987.0	0.978651449065073	0.898661953813458	-0.0311329656419134	Nonsignificant	1.02181425363986	0.898661953813458	0.0311329656419132	Nonsignificant	3	Molecular Function:G-protein coupled receptor activity (GO:0004930),Biological Process:G-protein coupled receptor signaling pathway (GO:0007186),Cellular Component:integral component of membrane (GO:0016021)	metabotropic glutamate receptor 2/3	--	ko04072 Phospholipase D signaling pathway ko04080 Neuroactive ligand-receptor interaction ko04724 Glutamatergic synapse ko05030 Cocaine addiction	Glutamate-gated metabotropic ion channel receptor subunit GRM2 and related subunits, G-protein coupled receptor superfamily	PT	Inorganic ion transport and metabolism ; Signal transduction mechanisms ;	IPR001828 [Receptor, ligand binding region] ; IPR017978[GPCR family 3, C-terminal]	plasma membrane protein	--
A0A0J9YVH8	Ras/Rap GTPase-activating protein SynGAP (Fragment)	Syngap1	312570.0	257651.7	222512.5	289570.5	216304.5	252036.6	1.04594546382454	0.747700799525666	0.0648076306278435	Nonsignificant	0.956072792116197	0.747700799525666	-0.0648076306278436	Nonsignificant	2	Molecular Function:protein binding (GO:0005515),Biological Process:regulation of GTPase activity (GO:0043087)	Ras/Rap GTPase-activating protein SynGAP	--	ko04014 Ras signaling pathway	GTPase-activating protein	R	General function prediction only ;	IPR000008 [C2 domain] ; IPR001936[Ras GTPase-activating protein] ; IPR021887[Domain of unknown function DUF3498]	plasma membrane protein	--
A0A0M3HEP8	Vitamin-K-epoxide reductase (warfarin-sensitive)	Vkorc1l1	71247.0	42559.5	75367.7	60283.5	60932.3	80534.8	0.93766363024447	0.749855044674069	-0.0928576199188859	Nonsignificant	1.06648052429983	0.749855044674069	0.0928576199188859	Nonsignificant	--	--	vitamin-K-epoxide reductase (warfarin-sensitive)	1.17.4.4	ko00130 Ubiquinone and other terpenoid-quinone biosynthesis	--	--	--	IPR012932 [Vitamin K epoxide reductase]	endoplasmic reticulum protein	--
A0A0N4SUM3	Lysophospholipid acyltransferase 5	Lpcat3	41492.0	33347.1	31556.0	32969.1	15473.8	26297.3	1.42353244973923	0.150542825615149	0.509475380009776	Nonsignificant	0.702477839674947	0.150542825615149	-0.509475380009776	Nonsignificant	--	--	--	--	ko00564 Glycerophospholipid metabolism ko04216 Ferroptosis	Predicted membrane protein	S	Function unknown ;	--	endoplasmic reticulum protein	--
A0A0N4SUN4	Rabenosyn-5 (Fragment)	Rbsn	82156.0	65262.3	32350.6	64093.5	57867.2	74002.2	0.91736190881029	0.742986402750628	-0.124437090575614	Nonsignificant	1.09008232235943	0.742986402750628	0.124437090575614	Nonsignificant	--	--	rabenosyn-5	--	ko04144 Endocytosis	FYVE finger-containing protein	R	General function prediction only ;	--	plasma membrane protein	--
A0A0N4SUQ9	Dynein axonemal intermediate chain 7	Casc1	57435.0	43818.1	34030.9	33159.0	33033.6	81521.6	0.91584966103462	0.824570583160116	-0.126817299054897	Nonsignificant	1.09188226249963	0.824570583160116	0.126817299054897	Nonsignificant	--	--	cancer susceptibility candidate protein 1	--	--	--	--	--	IPR031826 [Cancer susceptibility candidate 1, N-terminal]	--	--
A0A0N4SV74	WASH complex subunit 2 (Fragment)	Washc2	163300.0	90293.1	45515.3	94994.0	91636.7	128837.8	0.948140305608959	0.887925088727705	-0.0768275302484131	Nonsignificant	1.05469622384393	0.887925088727705	0.076827530248413	Nonsignificant	--	--	WASH complex subunit FAM21	--	ko04144 Endocytosis	--	--	--	--	--	--
A0A0N4SVB8	ADP-ribosylation factor-like protein 8B	Arl8b	2574300.0	2124772.8	2121389.1	2439493.5	2595052.3	1425830.0	1.05573763990633	0.777047697239228	0.0782513568240657	Nonsignificant	0.94720502727242	0.777047697239228	-0.0782513568240657	Nonsignificant	1	Molecular Function:GTP binding (GO:0005525)	ADP-ribosylation factor-like protein 8	--	--	GTP-binding ADP-ribosylation factor-like protein	R	General function prediction only ;	IPR006689 [Small GTPase superfamily, ARF/SAR type]	endosome protein	--
A0A0N4SVF0	Thymosin beta-10	Tmsb10	0.0	5253573.0	5500442.1	4766.0	0.0	4949822.4	2.17051634400145	0.362131659710705	1.11803828613425	Nonsignificant	0.460719866387392	0.362131659710705	-1.11803828613425	Nonsignificant	2	Molecular Function:actin monomer binding (GO:0003785),Biological Process:actin filament organization (GO:0007015)	thymosin beta 10	--	--	Thymosin beta	N	Cell motility ;	IPR001152 [Beta-thymosin]	--	--
A0A0N4SVL9	Serine/threonine-protein phosphatase	Ppp6c	449960.0	374296.2	334533.0	256609.1	266149.6	248335.9	1.50278474262432	0.0592374355128017	0.587638373865828	Nonsignificant	0.665431296736283	0.0592374355128017	-0.587638373865828	Nonsignificant	1	Molecular Function:hydrolase activity (GO:0016787)	serine/threonine-protein phosphatase 6 catalytic subunit	3.1.3.16	--	Serine/threonine specific protein phosphatase involved in cell cycle control, PP2A-related	DT	Cell cycle control, cell division, chromosome partitioning ; Signal transduction mechanisms ;	IPR004843 [Calcineurin-like phosphoesterase domain, ApaH type]	nucleus protein	--
A0A0N4SVP8	RNA helicase	Eif4a3l2	174920.0	0.0	178252.7	116902.0	228665.5	49826.8	1.33982470157005	0.481044200828715	0.422044255370138	Nonsignificant	0.746366296149164	0.481044200828715	-0.422044255370138	Nonsignificant	2	Molecular Function:nucleic acid binding (GO:0003676),Molecular Function:ATP binding (GO:0005524)	ATP-dependent RNA helicase	3.6.4.13	ko03013 RNA transport ko03015 mRNA surveillance pathway ko03040 Spliceosome	Predicted ATP-dependent RNA helicase FAL1, involved in rRNA maturation, DEAD-box superfamily	J	Translation, ribosomal structure and biogenesis ;	IPR001650 [Helicase, C-terminal] ; IPR011545[DEAD/DEAH box helicase domain]	nucleus protein	--
A0A0N4SVQ1	Cytochrome c oxidase subunit NDUFA4	Ndufa4	5843500.0	5270697.3	5570571.7	5317959.8	5758258.1	5372544.0	1.01434801606557	0.733887324976036	0.0205527163568005	Nonsignificant	0.985854937518164	0.733887324976036	-0.0205527163568005	Nonsignificant	--	--	NADH dehydrogenase (ubiquinone) 1 alpha subcomplex subunit 4	--	ko00190 Oxidative phosphorylation ko01100 Metabolic pathways ko04723 Retrograde endocannabinoid signaling ko04932 Non-alcoholic fatty liver disease (NAFLD) ko05010 Alzheimer's disease ko05012 Parkinson's disease ko05016 Huntington's disease	--	--	--	IPR010530 [NADH-ubiquinone reductase complex 1 MLRQ subunit]	mitochondrion protein	--
A0A0N4SVT3	Guanine nucleotide-binding protein subunit gamma (Fragment)	Gng12	1642500.0	1068322.1	1022339.2	1038821.5	976868.0	1038041.5	1.22249186323222	0.373939893149207	0.289824862794207	Nonsignificant	0.818001354508845	0.373939893149207	-0.289824862794207	Nonsignificant	3	Molecular Function:signal transducer activity (GO:0004871),Cellular Component:heterotrimeric G-protein complex (GO:0005834),Biological Process:G-protein coupled receptor signaling pathway (GO:0007186)	guanine nucleotide-binding protein G(I)/G(S)/G(O) subunit gamma-12	--	ko04010 MAPK signaling pathway ko04014 Ras signaling pathway ko04062 Chemokine signaling pathway ko04151 PI3K-Akt signaling pathway ko04371 Apelin signaling pathway ko04713 Circadian entrainment ko04723 Retrograde endocannabinoid signaling ko04724 Glutamatergic synapse ko04725 Cholinergic synapse ko04726 Serotonergic synapse ko04727 GABAergic synapse ko04728 Dopaminergic synapse ko04810 Regulatio…	G protein gamma subunit	T	Signal transduction mechanisms ;	IPR015898 [G-protein gamma-like domain]	--	--
A0A0N4SW14	Coiled-coil domain-containing protein 136	Ccdc136	579270.0	465380.4	342082.7	690124.8	494978.0	177329.5	1.01783633579445	0.963060369166898	0.0255056001954294	Nonsignificant	0.982476224155896	0.963060369166898	-0.0255056001954294	Nonsignificant	--	--	--	--	--	--	--	--	--	cytoskeleton protein	--
A0A0N4SW73	Rab11 family-interacting protein 5	Rab11fip5	307600.0	363076.1	329783.8	485549.0	326826.2	426826.4	0.807342324283635	0.180081955357466	-0.308747569057387	Nonsignificant	1.23863195316474	0.180081955357466	0.308747569057387	Nonsignificant	1	Molecular Function:protein binding (GO:0005515)	Rab11 family-interacting protein 1/2/5	--	ko04144 Endocytosis	--	--	--	IPR000008 [C2 domain] ; IPR019018[Rab-binding domain FIP-RBD]	mitochondrion protein	--
A0A0N4SW94	Myeloid-associated differentiation marker (Fragment)	Myadm	139540.0	129965.7	128998.7	117681.6	124543.7	123364.6	1.09003120709845	0.0508646351899576	0.124369439297318	Nonsignificant	0.917404927022136	0.0508646351899576	-0.124369439297318	Nonsignificant	1	Cellular Component:membrane (GO:0016020)	--	--	--	Members of chemokine-like factor super family and related proteins	V	Defense mechanisms ;	IPR008253 [Marvel domain]	--	--
A0A0N4SWB9	Transmembrane and coiled-coil domains protein 1	Tmcc1	114070.0	86518.4	76630.2	85388.9	56362.8	86613.3	1.21392770345718	0.336982015960638	0.279682503167214	Nonsignificant	0.823772286563744	0.336982015960638	-0.279682503167214	Nonsignificant	--	--	--	--	--	Predicted membrane protein	S	Function unknown ;	IPR019394 [Testis-specific protein TEX28/transmembrane and coiled-coil domains protein]	--	--
A0A0N4SWD7	Pleckstrin homology domain-containing, family A member 5 (Fragment)	Plekha5	255050.0	175339.7	176304.0	237767.7	200282.9	85753.0	1.15824652598798	0.628435953316172	0.211942355198793	Nonsignificant	0.863374055145125	0.628435953316172	-0.211942355198793	Nonsignificant	1	Molecular Function:protein binding (GO:0005515)	--	--	--	--	--	--	IPR001202 [WW domain] ; IPR001849[Pleckstrin homology domain]	cytoplasm protein	--
A0A0N4SWH0	Membrane-associated guanylate kinase, WW and PDZ domain-containing protein 1	Magi1	670010.0	188503.3	140130.7	316449.0	83019.1	102114.5	1.99098613069911	0.420985860133297	0.993483171213461	Nonsignificant	0.502263669535891	0.420985860133297	-0.993483171213461	Nonsignificant	1	Molecular Function:protein binding (GO:0005515)	atrophin-1 interacting protein 3 (BAI1-associated protein 1)	--	ko04015 Rap1 signaling pathway ko04530 Tight junction ko05165 Human papillomavirus infection	WW domain-containing protein	R	General function prediction only ;	IPR001202 [WW domain] ; IPR001478[PDZ domain]	cytoplasm protein	--
A0A0R3P9C8	NADH dehydrogenase [ubiquinone] 1 alpha subcomplex subunit 9, mitochondrial	Ndufa9	11175000.0	9270312.9	8857091.1	9424956.6	9114901.9	8566900.7	1.08099990057092	0.388157297921412	0.112366390375209	Nonsignificant	0.925069465290288	0.388157297921412	-0.112366390375208	Nonsignificant	--	--	NADH dehydrogenase (ubiquinone) 1 alpha subcomplex subunit 9	--	ko00190 Oxidative phosphorylation ko01100 Metabolic pathways ko04723 Retrograde endocannabinoid signaling ko04932 Non-alcoholic fatty liver disease (NAFLD) ko05010 Alzheimer's disease ko05012 Parkinson's disease ko05016 Huntington's disease	NADH:ubiquinone oxidoreductase, NDUFA9/39kDa subunit	C	Energy production and conversion ;	IPR016040 [NAD(P)-binding domain]	mitochondrion protein	--
A0A0R4IZX5	Neurocan core protein	Ncan	3905300.0	4260996.8	4269966.5	3266931.8	3517612.2	3768835.1	1.17841529070059	0.0289657536384992	0.236848055509132	Nonsignificant	0.848597271175498	0.0289657536384992	-0.236848055509132	Nonsignificant	3	Molecular Function:protein binding (GO:0005515),Molecular Function:hyaluronic acid binding (GO:0005540),Biological Process:cell adhesion (GO:0007155)	neurocan core protein	--	--	--	--	--	IPR000436 [Sushi/SCR/CCP domain] ; IPR000538[Link domain] ; IPR000742[EGF-like domain] ; IPR001304[C-type lectin-like] ; IPR013106[Immunoglobulin V-set domain]	plasma membrane protein	--
A0A0R4IZY9	tRNA-dihydrouridine(47) synthase [NAD(P)(+)]	Dus3l	110450.0	79359.9	64109.6	78993.1	66270.4	106634.0	1.00802707450451	0.972091061358002	0.0115343885688113	Nonsignificant	0.992036846323343	0.972091061358002	-0.0115343885688112	Nonsignificant	4	Biological Process:tRNA processing (GO:0008033),Molecular Function:tRNA dihydrouridine synthase activity (GO:0017150),Molecular Function:flavin adenine dinucleotide binding (GO:0050660),Biological Process:oxidation-reduction process (GO:0055114)	tRNA-dihydrouridine synthase 3	1.3.1.89	--	Uncharacterized conserved protein	R	General function prediction only ;	IPR001269 [tRNA-dihydrouridine synthase]	endoplasmic reticulum protein	--
A0A0R4J008	Histone deacetylase 2	Hdac2	432020.0	380799.2	307776.4	321840.1	353779.6	395728.7	1.0459674929276	0.715325123150141	0.0648380155228206	Nonsignificant	0.956052656283855	0.715325123150141	-0.0648380155228205	Nonsignificant	--	--	histone deacetylase 1/2	3.5.1.98	ko04110 Cell cycle ko04213 Longevity regulating pathway - multiple species ko04330 Notch signaling pathway ko04919 Thyroid hormone signaling pathway ko05016 Huntington's disease ko05034 Alcoholism ko05165 Human papillomavirus infection ko05169 Epstein-Barr virus infection ko05200 Pathways in cancer ko05202 Transcriptional misregulation in cancer ko05203 Viral carcinogenesis ko05220 Chronic myeloi…	Histone deacetylase complex, catalytic component RPD3	B	Chromatin structure and dynamics ;	IPR023801 [Histone deacetylase domain]	nucleus protein	--
A0A0R4J023	Methylglutaconyl-CoA hydratase, mitochondrial	Auh	2639600.0	3325781.6	1712630.8	3189085.0	2630530.6	2429560.4	0.930761132990737	0.732665408077197	-0.103517127388904	Nonsignificant	1.0743895125775	0.732665408077197	0.103517127388904	Nonsignificant	2	Molecular Function:catalytic activity (GO:0003824),Biological Process:metabolic process (GO:0008152)	methylglutaconyl-CoA hydratase	4.2.1.18	ko00280 Valine, leucine and isoleucine degradation ko01100 Metabolic pathways	Enoyl-CoA hydratase	I	Lipid transport and metabolism ;	IPR001753 [Crotonase superfamily]	mitochondrion protein	--
A0A0R4J030	APC membrane recruitment protein 2	Amer2	126720.0	129629.5	404837.6	249340.4	105943.3	1132785.9	0.444325386393217	0.455666942285152	-1.17031152325066	Nonsignificant	2.25060289288766	0.455666942285152	1.17031152325066	Nonsignificant	--	--	--	--	--	--	--	--	IPR019003 [Uncharacterised protein family FAM123]	--	--
A0A0R4J049	Protein arginine N-methyltransferase 5	Prmt5	742860.0	646550.8	601550.3	321642.5	351009.0	588057.7	1.57923897120763	0.0608445215966414	0.659229497030977	Nonsignificant	0.63321638981294	0.0608445215966414	-0.659229497030977	Nonsignificant	2	Biological Process:protein methylation (GO:0006479),Molecular Function:methyltransferase activity (GO:0008168)	type II protein arginine methyltransferase	2.1.1.320	ko03013 RNA transport	Protein kinase inhibitor	D	Cell cycle control, cell division, chromosome partitioning ;	IPR025799 [Protein arginine N-methyltransferase]	cytoplasm protein	--
A0A0R4J050	N-acyl-aliphatic-L-amino acid amidohydrolase	Acy1	1207800.0	758016.0	1048325.6	1022066.3	788720.4	836549.1	1.13855658205506	0.459809343265123	0.187205989868769	Nonsignificant	0.878305053750627	0.459809343265123	-0.187205989868769	Nonsignificant	2	Biological Process:metabolic process (GO:0008152),Molecular Function:hydrolase activity (GO:0016787)	aminoacylase	3.5.1.14	ko00220 Arginine biosynthesis ko01100 Metabolic pathways ko01210 2-Oxocarboxylic acid metabolism ko01230 Biosynthesis of amino acids	Aminoacylase ACY1 and related metalloexopeptidases	E	Amino acid transport and metabolism ;	IPR002933 [Peptidase M20] ; IPR011650[Peptidase M20, dimerisation domain]	cytoplasm protein	--
A0A0R4J052	Hydroxyacylglutathione hydrolase, mitochondrial	Hagh	3127800.0	3116718.7	2543683.2	2638777.0	2607839.5	2694201.9	1.10671236355185	0.279728644755208	0.146280311912976	Nonsignificant	0.903577146992947	0.279728644755208	-0.146280311912976	Nonsignificant	--	--	hydroxyacylglutathione hydrolase	3.1.2.6	ko00620 Pyruvate metabolism	Glyoxylase	R	General function prediction only ;	IPR001279 [Metallo-beta-lactamase] ; IPR032282[Hydroxyacylglutathione hydrolase, C-terminal domain]	mitochondrion protein	--
A0A0R4J058	Chitinase domain-containing protein 1	Chid1	130490.0	87205.5	128625.3	108679.2	106239.2	102964.5	1.08946030126188	0.572124898843223	0.123613627187102	Nonsignificant	0.917885671319771	0.572124898843223	-0.123613627187102	Nonsignificant	--	--	chitinase domain-containing protein 1	--	--	Predicted member of glycosyl hydrolase family 18	G	Carbohydrate transport and metabolism ;	--	lysosome protein	--
A0A0R4J065	Cysteine protease	Atg4b	338590.0	286174.6	338080.3	286221.6	316057.3	320202.8	1.04375501432711	0.545926150234767	0.0617831284872725	Nonsignificant	0.958079229583082	0.545926150234767	-0.0617831284872726	Nonsignificant	--	--	cysteine protease ATG4	3.4.22.-	ko04136 Autophagy - other ko04140 Autophagy - animal	Cysteine protease required for autophagy - Apg4p/Aut2p	ZU	Cytoskeleton ; Intracellular trafficking, secretion, and vesicular transport ;	IPR005078 [Peptidase C54]	--	--
A0A0R4J081	Complex I intermediate-associated protein 30, mitochondrial	Ndufaf1	84469.0	44369.7	50116.4	51870.8	31506.7	52466.0	1.31736225877572	0.371473588067177	0.397652123934846	Nonsignificant	0.759092643909003	0.371473588067177	-0.397652123934846	Nonsignificant	--	--	--	--	--	Uncharacterized conserved protein	S	Function unknown ;	IPR013857 [NADH:ubiquinone oxidoreductase intermediate-associated protein 30]	--	--
A0A0R4J083	Long-chain specific acyl-CoA dehydrogenase, mitochondrial	Acadl	1499000.0	1636153.9	1444598.3	1755890.8	1464010.7	1877887.0	0.898380189762679	0.27112903539775	-0.154601979755985	Nonsignificant	1.11311448248226	0.27112903539775	0.154601979755985	Nonsignificant	4	Molecular Function:acyl-CoA dehydrogenase activity (GO:0003995),Biological Process:metabolic process (GO:0008152),Molecular Function:flavin adenine dinucleotide binding (GO:0050660),Biological Process:oxidation-reduction process (GO:0055114)	long-chain-acyl-CoA dehydrogenase	1.3.8.8	ko00071 Fatty acid degradation ko01100 Metabolic pathways ko01212 Fatty acid metabolism ko03320 PPAR signaling pathway	Isovaleryl-CoA dehydrogenase	EI	Amino acid transport and metabolism ; Lipid transport and metabolism ;	IPR006091 [Acyl-CoA oxidase/dehydrogenase, central domain] ; IPR009075[Acyl-CoA dehydrogenase/oxidase C-terminal] ; IPR013786[Acyl-CoA dehydrogenase/oxidase, N-terminal]	mitochondrion protein	--
A0A0R4J087	Transporter	Slc6a17	1799000.0	1533723.5	1441564.4	928101.1	1135517.2	1280811.0	1.42753440773886	0.0323795299149654	0.51352551916149	Significant	0.700508509342304	0.0323795299149654	-0.51352551916149	Significant	3	Molecular Function:neurotransmitter:sodium symporter activity (GO:0005328),Biological Process:neurotransmitter transport (GO:0006836),Cellular Component:integral component of membrane (GO:0016021)	solute carrier family 6 (neurotransmitter transporter, amino acid/orphan) member 15/16/17/18/20	--	--	Sodium-neurotransmitter symporter	T	Signal transduction mechanisms ;	IPR000175 [Sodium:neurotransmitter symporter]	--	--
A0A0R4J093	UMP-CMP kinase	Cmpk1	3908900.0	3878275.1	3018136.9	3919791.1	3726720.8	3662273.6	0.955479436761799	0.608056343469833	-0.0657032701419897	Nonsignificant	1.04659499883021	0.608056343469833	0.0657032701419897	Nonsignificant	--	--	--	--	ko00240 Pyrimidine metabolism ko01100 Metabolic pathways	Uridylate kinase/adenylate kinase	F	Nucleotide transport and metabolism ;	--	cytoplasm protein	--
A0A0R4J094	Fumarylacetoacetate hydrolase domain-containing 2A	Fahd2a	1393600.0	1697927.2	1473887.0	1645104.5	1405590.7	1982790.0	0.907008567344154	0.458951431238388	-0.140811916783456	Nonsignificant	1.10252541817564	0.458951431238388	0.140811916783455	Nonsignificant	2	Molecular Function:catalytic activity (GO:0003824),Biological Process:metabolic process (GO:0008152)	--	--	--	Predicted fumarylacetoacetate hydralase	R	General function prediction only ;	IPR011234 [Fumarylacetoacetase, C-terminal-related]	--	--
A0A0R4J098	Zinc finger protein 326	Zfp326	353190.0	296049.9	196047.6	212382.4	192146.7	242023.1	1.3073770377705	0.240907482300871	0.386675263611199	Nonsignificant	0.764890288807063	0.240907482300871	-0.386675263611199	Nonsignificant	2	Molecular Function:DNA binding (GO:0003677),Cellular Component:nucleus (GO:0005634)	zinc finger protein 326	--	--	--	--	--	IPR007071 [A-kinase anchoring protein 95 (AKAP95)]	--	--
A0A0R4J0A6	Vesicular glutamate transporter 2	Slc17a6	532640.0	421624.3	759767.7	658634.7	729936.8	1941430.0	0.514724092466625	0.276600140662422	-0.958128783163477	Nonsignificant	1.94278840768434	0.276600140662422	0.958128783163477	Nonsignificant	2	Cellular Component:integral component of membrane (GO:0016021),Biological Process:transmembrane transport (GO:0055085)	MFS transporter, ACS family, solute carrier family 17 (sodium-dependent inorganic phosphate cotransporter), member 6/7/8	--	ko04721 Synaptic vesicle cycle ko04723 Retrograde endocannabinoid signaling ko04724 Glutamatergic synapse ko05033 Nicotine addiction	Permease of the major facilitator superfamily	G	Carbohydrate transport and metabolism ;	IPR011701 [Major facilitator superfamily]	endoplasmic reticulum protein	--
A0A0R4J0B4	N-acylneuraminate cytidylyltransferase	Cmas	907340.0	1002766.7	864600.2	746187.7	801457.5	636228.0	1.27054395832139	0.0360857927545098	0.345446290664928	Significant	0.78706446435838	0.0360857927545098	-0.345446290664928	Significant	--	--	--	--	ko00520 Amino sugar and nucleotide sugar metabolism ko01100 Metabolic pathways	--	--	--	IPR003329 [Acylneuraminate cytidylyltransferase]	nucleus protein	--
A0A0R4J0B5	RUS family member 1	Rusf1	13249.0	11253.7	11430.8	14378.1	10762.7	20473.7	0.787764855473588	0.328833058981932	-0.344163039403994	Nonsignificant	1.26941433481292	0.328833058981932	0.344163039403994	Nonsignificant	--	--	--	--	--	Uncharacterized conserved protein	S	Function unknown ;	IPR006968 [Root UVB sensitive family]	--	--
A0A0R4J0B8	Endophilin-A3	Sh3gl3	810780.0	1116648.2	815486.2	535627.9	884486.6	993602.9	1.13638589173695	0.556447421994141	0.184452825651461	Nonsignificant	0.879982765776431	0.556447421994141	-0.184452825651461	Nonsignificant	2	Molecular Function:protein binding (GO:0005515),Cellular Component:cytoplasm (GO:0005737)	endophilin-A	--	ko04144 Endocytosis	Lysophosphatidic acid acyltransferase endophilin/SH3GL, involved in synaptic vesicle formation	IT	Lipid transport and metabolism ; Signal transduction mechanisms ;	IPR004148 [BAR domain] ; IPR011511[Variant SH3 domain]	cytoplasm protein	--
A0A0R4J0D3	Dolichyl-diphosphooligosaccharide--protein glycotransferase	Stt3b	241580.0	194376.0	127995.1	152476.6	123874.3	177588.7	1.2423483212304	0.370909816942052	0.313069723363859	Nonsignificant	0.804927235712458	0.370909816942052	-0.313069723363859	Nonsignificant	3	Molecular Function:oligosaccharyl transferase activity (GO:0004576),Biological Process:protein glycosylation (GO:0006486),Cellular Component:membrane (GO:0016020)	dolichyl-diphosphooligosaccharide---protein glycosyltransferase	2.4.99.18	ko00510 N-Glycan biosynthesis ko01100 Metabolic pathways ko04141 Protein processing in endoplasmic reticulum	Oligosaccharyltransferase, STT3 subunit	O	Posttranslational modification, protein turnover, chaperones ;	IPR003674 [Oligosaccharyl transferase, STT3 subunit]	endoplasmic reticulum protein	--
A0A0R4J0H0	Echinoderm microtubule-associated protein-like 4	Eml4	145880.0	138496.3	99251.4	67106.4	66659.0	84689.4	1.75609645565124	0.0244466913775402	0.812372088761643	Significant	0.569444802864861	0.0244466913775402	-0.812372088761643	Significant	1	Molecular Function:protein binding (GO:0005515)	echinoderm microtubule-associated protein-like 4	--	ko05200 Pathways in cancer ko05223 Non-small cell lung cancer	Uncharacterized conserved protein, contains HELP and WD40 domains	S	Function unknown ;	IPR001680 [WD40 repeat] ; IPR005108[HELP]	cytoskeleton protein	--
A0A0R4J0I1	Serine protease inhibitor A3K	Serpina3k	2831600.0	2125823.4	2176815.9	3213130.7	2182225.9	2294596.3	0.927735110055095	0.665694359757026	-0.108215153717523	Nonsignificant	1.07789388281383	0.665694359757026	0.108215153717523	Nonsignificant	--	--	serpin peptidase inhibitor, clade A	--	--	Serpin	V	Defense mechanisms ;	IPR023796 [Serpin domain]	extracell protein	--
A0A0R4J0I9	Prolow-density lipoprotein receptor-related protein 1	Lrp1	2501500.0	2501401.3	2123722.8	2300818.6	1843490.1	2247742.5	1.11491974594947	0.270372277965237	0.156939865941346	Nonsignificant	0.896925544312068	0.270372277965237	-0.156939865941346	Nonsignificant	2	Molecular Function:calcium ion binding (GO:0005509),Molecular Function:protein binding (GO:0005515)	low-density lipoprotein receptor-related protein 1 (alpha-2-macroglobulin receptor)	--	ko04979 Cholesterol metabolism ko05010 Alzheimer's disease ko05144 Malaria	Low-density lipoprotein receptors containing Ca2+-binding EGF-like domains	T	Signal transduction mechanisms ;	IPR000033 [LDLR class B repeat] ; IPR000742[EGF-like domain] ; IPR001881[EGF-like calcium-binding domain] ; IPR002172[Low-density lipoprotein (LDL) receptor class A repeat] ; IPR026823[Complement Clr-like EGF domain] ; IPR032485[Domain of unknown function DUF5050]	plasma membrane protein	--
A0A0R4J0K1	Selenoprotein F	Selenof	19807.0	16440.3	67661.6	51890.6	72053.4	19310.6	0.725344247235342	0.59245527867771	-0.463262236439181	Nonsignificant	1.37865572631411	0.59245527867771	0.463262236439181	Nonsignificant	--	--	--	--	--	Selenoprotein	R	General function prediction only ;	IPR014912 [Sep15/SelM redox]	endoplasmic reticulum protein	--
A0A0R4J0K2	Cytoskeleton-associated protein 5	Ckap5	1840400.0	1742786.5	1771091.5	2362744.7	1719253.5	2156418.8	0.858275104084898	0.25899422309376	-0.220487944034149	Nonsignificant	1.1651275858295	0.25899422309376	0.220487944034149	Nonsignificant	--	--	cytoskeleton-associated protein 5	--	--	Microtubule-associated protein	Z	Cytoskeleton ;	IPR024395 [CLASP N-terminal domain]	cytoskeleton protein	--
A0A0R4J0M1	Tubulin-specific chaperone C	Tbcc	110750.0	157721.7	65855.2	150006.1	129276.2	193894.2	0.706558546335247	0.229334943432314	-0.501118985838397	Nonsignificant	1.41531088285148	0.229334943432314	0.501118985838398	Nonsignificant	1	Molecular Function:tubulin binding (GO:0015631)	tubulin-specific chaperone C	--	--	Beta-tubulin folding cofactor C	O	Posttranslational modification, protein turnover, chaperones ;	IPR012945 [Tubulin binding cofactor C-like domain] ; IPR031925[Tubulin-specific chaperone C, N-terminal]	plasma membrane protein	--
A0A0R4J0M9	Ubiquitinyl hydrolase 1	Vcpip1	952440.0	627934.7	587746.1	559014.9	640263.3	771689.7	1.10002846824649	0.642326226291985	0.137540860537734	Nonsignificant	0.909067382223352	0.642326226291985	-0.137540860537734	Nonsignificant	--	--	deubiquitinating protein VCIP135	3.4.19.12	--	NF-kappa B regulator AP20/Cezanne	T	Signal transduction mechanisms ;	IPR003323 [OTU domain]	nucleus protein	--
A0A0R4J0S1	Cdc42 effector protein 1	Cdc42ep1	68327.0	88895.9	65313.8	93967.4	53743.9	80444.6	0.975371226428946	0.899661898287007	-0.0359766815668514	Nonsignificant	1.02525066651928	0.899661898287007	0.0359766815668513	Nonsignificant	--	--	--	--	--	--	--	--	IPR000095 [CRIB domain] ; IPR029273[Cdc42 effector]	cytoskeleton protein	--
A0A0R4J0S4	Lethal(2) giant larvae protein homolog 1	Llgl1	1944800.0	2123617.2	1721499.1	2203757.1	1599906.2	1906393.3	1.01398579831941	0.905051586841028	0.0200374463869706	Nonsignificant	0.986207106309982	0.905051586841028	-0.0200374463869704	Nonsignificant	--	--	lethal(2) giant larvae protein	--	ko04390 Hippo signaling pathway ko04530 Tight junction ko05165 Human papillomavirus infection	Tomosyn and related SNARE-interacting proteins	U	Intracellular trafficking, secretion, and vesicular transport ;	IPR013577 [Lethal giant larvae homologue 2] ; IPR013905[Lethal giant larvae (Lgl)-like, C-terminal domain]	cytoskeleton protein	--
A0A0R4J0T0	Iron-sulfur cluster co-chaperone protein HscB	Hscb	65275.0	88209.9	86276.8	82435.3	83485.5	91398.2	0.931768349791504	0.498403178099844	-0.101956768920865	Nonsignificant	1.07322812609353	0.498403178099844	0.101956768920865	Nonsignificant	1	Biological Process:protein oligomerization (GO:0051259)	molecular chaperone HscB	--	--	Mitochondrial J-type chaperone	O	Posttranslational modification, protein turnover, chaperones ;	IPR009073 [Co-chaperone HscB, C-terminal oligomerisation domain]	--	--
A0A0R4J0T5	CUGBP Elav-like family member 1	Celf1	573950.0	744032.9	662624.9	619316.0	466846.2	875079.2	1.00987456210133	0.962437438213436	0.0141761049839358	Nonsignificant	0.990221991451311	0.962437438213436	-0.0141761049839358	Nonsignificant	1	Molecular Function:nucleic acid binding (GO:0003676)	CUG-BP- and ETR3-like factor	--	--	RNA-binding protein CUGBP1/BRUNO (RRM superfamily)	A	RNA processing and modification ;	IPR000504 [RNA recognition motif domain]	nucleus protein	--
A0A0R4J0U7	COMM domain-containing protein 5	Commd5	66893.0	79696.1	80345.6	75480.7	78880.8	71506.1	1.00472444919059	0.945291367119499	0.00679988917099176	Nonsignificant	0.995297766273734	0.945291367119499	-0.00679988917099159	Nonsignificant	--	--				--	--	--	IPR017920 [COMM domain]	--	--
A0A0R4J0W7	Serine/threonine-protein kinase LMTK3	Lmtk3	137120.0	175413.3	124914.6	127530.5	123539.5	141245.8	1.11504023034504	0.40377917301671	0.157095763125167	Nonsignificant	0.896828628049192	0.40377917301671	-0.157095763125167	Nonsignificant	2	Molecular Function:protein kinase activity (GO:0004672),Biological Process:protein phosphorylation (GO:0006468)	lemur tyrosine kinase 3	2.7.10.1	--	--	--	--	IPR001245 [Serine-threonine/tyrosine-protein kinase catalytic domain]	nucleus protein	--
A0A0R4J0X5	Alpha-1-antitrypsin 1-3	Serpina1c	577120.0	490867.2	3283485.5	690091.9	659807.7	324898.5	2.59820733018505	0.433464203396518	1.37751655869003	Nonsignificant	0.384880755427927	0.433464203396518	-1.37751655869003	Nonsignificant	--	--	alpha-1-antitrypsin	--	ko04610 Complement and coagulation cascades	Serpin	V	Defense mechanisms ;	IPR023796 [Serpin domain]	cytoplasm protein	--
A0A0R4J0Z1	Protein disulfide-isomerase A4	Pdia4	1531900.0	1778400.7	1117720.0	1534757.4	1711230.2	844987.0	1.08238772736453	0.748552453322852	0.114217386545792	Nonsignificant	0.923883350409812	0.748552453322852	-0.114217386545792	Nonsignificant	1	Biological Process:cell redox homeostasis (GO:0045454)	protein disulfide-isomerase A4	5.3.4.1	ko04141 Protein processing in endoplasmic reticulum ko04918 Thyroid hormone synthesis	Protein disulfide isomerase (prolyl 4-hydroxylase beta subunit)	O	Posttranslational modification, protein turnover, chaperones ;	IPR013766 [Thioredoxin domain]	endoplasmic reticulum protein	--
A0A0R4J124	SRSF protein kinase 2	Srpk2	323150.0	704247.9	708203.2	737711.3	877365.9	936974.0	0.68008083066672	0.125178511129567	-0.556221867536584	Nonsignificant	1.4704134492655	0.125178511129567	0.556221867536584	Nonsignificant	3	Molecular Function:protein kinase activity (GO:0004672),Molecular Function:ATP binding (GO:0005524),Biological Process:protein phosphorylation (GO:0006468)	serine/threonine-protein kinase SRPK2	2.7.11.1	--	Serine/threonine protein kinase	T	Signal transduction mechanisms ;	IPR000719 [Protein kinase domain]	nucleus protein	--
A0A0R4J146	5-nucleotidase	Nt5c3b	155900.0	176327.3	104376.3	121656.3	108993.5	156110.5	1.12887387873057	0.552037026667848	0.174884312777136	Nonsignificant	0.885838550117315	0.552037026667848	-0.174884312777136	Nonsignificant	3	Molecular Function:magnesium ion binding (GO:0000287),Cellular Component:cytoplasm (GO:0005737),Molecular Function:5'-nucleotidase activity (GO:0008253)	5'-nucleotidase	3.1.3.5	ko00230 Purine metabolism ko00240 Pyrimidine metabolism ko00760 Nicotinate and nicotinamide metabolism ko01100 Metabolic pathways	Uncharacterized conserved protein	S	Function unknown ;	IPR006434 [Pyrimidine 5'-nucleotidase, eukaryotic]	--	--
A0A0R4J195	Regulation of nuclear pre-mRNA domain-containing protein	Rprd1b	73886.0	74010.4	72990.7	74835.1	68790.2	74728.8	1.01160042334905	0.697858234609055	0.016639545873617	Nonsignificant	0.988532603307301	0.697858234609055	-0.0166395458736168	Nonsignificant	--	--	regulator of Ty1 transposition protein 103	--	--	Regulator of nuclear mRNA	A	RNA processing and modification ;	IPR006903 [RNA polymerase II-binding domain] ; IPR032337[Cell-cycle alteration and expression-elevated protein in tumour]	nucleus protein	--
A0A0R4J1B9	28S ribosomal protein S29, mitochondrial	Dap3	429670.0	473848.0	348757.3	130802.4	38716.4	140769.0	4.03585091002611	0.00303653000845132	2.01287288025725	Significant	0.247779222348313	0.00303653000845132	-2.01287288025725	Significant	--	--	small subunit ribosomal protein S29	--	--	Mitochondrial ribosome small subunit component, mediator of apoptosis DAP3	J	Translation, ribosomal structure and biogenesis ;	IPR019368 [Ribosomal protein S23/S29, mitochondrial]	mitochondrion protein	--
A0A0R4J1E2	Elongation factor 1-delta	Eef1d	1580400.0	847398.3	866327.2	1401243.0	1639772.2	2071729.4	0.644296900729209	0.123036714719681	-0.634202439928351	Nonsignificant	1.55207948209623	0.123036714719681	0.634202439928351	Nonsignificant	2	Molecular Function:translation elongation factor activity (GO:0003746),Biological Process:translational elongation (GO:0006414)	elongation factor 1-delta	--	ko05168 Herpes simplex infection	Elongation factor 1 beta/delta chain	K	Transcription ;	IPR014038 [Translation elongation factor EF1B, beta/delta subunit, guanine nucleotide exchange domain] ; IPR018940[Elongation factor 1 beta central acidic region, eukaryote]	--	--
A0A0R4J1E3	Drebrin	Dbn1	31607.0	0.0	77888.1	55360.2	90454.5	61002.3	0.794144823684707	0.568842234022552	-0.332525967419258	Nonsignificant	1.25921616583756	0.568842234022552	0.332525967419258	Nonsignificant	2	Molecular Function:actin binding (GO:0003779),Cellular Component:intracellular (GO:0005622)	--	--	--	Drebrins and related actin binding proteins	Z	Cytoskeleton ;	IPR002108 [Actin-depolymerising factor homology domain]	--	--
A0A0R4J1F4	MAP kinase-activating death domain protein	Madd	1819000.0	2420087.4	1770741.4	871126.9	1319841.1	1878405.3	1.47684381769547	0.145508483112844	0.562517263238623	Nonsignificant	0.677119671029564	0.145508483112844	-0.562517263238623	Nonsignificant	--	--	--	--	--	MAPK-activating protein DENN	T	Signal transduction mechanisms ;	IPR001194 [DENN domain] ; IPR005113[uDENN domain]	nucleus protein	--
A0A0R4J1H0	E3 ubiquitin-protein ligase MARCHF5	Marchf5	191340.0	164235.2	203889.1	183384.7	253575.5	252223.2	0.811778548351571	0.171135378741844	-0.300841878275893	Nonsignificant	1.23186305185157	0.171135378741844	0.300841878275893	Nonsignificant	1	Molecular Function:zinc ion binding (GO:0008270)	E3 ubiquitin-protein ligase MARCH5	2.3.2.27	--	Uncharacterized conserved protein	S	Function unknown ;	IPR011016 [Zinc finger, RING-CH-type]	mitochondrion protein	--
A0A0R4J1H6	Golgin subfamily A member 3	Golga3	107130.0	93808.3	71522.8	159997.7	138904.3	56107.5	0.767475518260779	0.455853261238968	-0.381807364270464	Nonsignificant	1.30297315837013	0.455853261238968	0.381807364270464	Nonsignificant	--	--	--	--	--	--	--	--	--	Golgi apparatus protein	--
A0A0R4J1I6	Nuclear pore membrane glycoprotein 210	Nup210	220100.0	23335.2	19300.2	21032.9	22481.7	68573.6	2.34400588108293	0.501715994832541	1.22897618946943	Nonsignificant	0.426620090022129	0.501715994832541	-1.22897618946943	Nonsignificant	--	--	nuclear pore complex protein Nup210	--	ko03013 RNA transport	Nuclear pore complex, gp210 component	YU	Nuclear structure ; Intracellular trafficking, secretion, and vesicular transport ;	IPR003343 [Bacterial Ig-like, group 2]	nucleus protein	--
A0A0R4J1N9	Transcription factor A, mitochondrial	Tfam	283030.0	100050.8	186175.8	327088.5	212857.0	192069.8	0.777656696519868	0.466536056748706	-0.362794689721654	Nonsignificant	1.28591447161087	0.466536056748706	0.362794689721653	Nonsignificant	--	--	transcription factor A, mitochondrial	--	ko04371 Apelin signaling pathway ko05016 Huntington's disease	HMG box-containing protein	R	General function prediction only ;	IPR009071 [High mobility group box domain]	mitochondrion protein	HMG
A0A0R4J1R7	4a-hydroxytetrahydrobiopterin dehydratase	Pcbd2	90092.0	92269.2	71798.2	80081.2	99286.5	28819.3	1.22082262581237	0.524636381792145	0.287853605362423	Nonsignificant	0.819119812212336	0.524636381792145	-0.287853605362423	Nonsignificant	2	Biological Process:tetrahydrobiopterin biosynthetic process (GO:0006729),Molecular Function:4-alpha-hydroxytetrahydrobiopterin dehydratase activity (GO:0008124)	4a-hydroxytetrahydrobiopterin dehydratase	4.2.1.96	ko00790 Folate biosynthesis	Pterin carbinolamine dehydratase PCBD/dimerization cofactor of HNF1	K	Transcription ;	IPR001533 [Transcriptional coactivator/pterin dehydratase]	nucleus protein	--
A0A0R4J1Y7	Protein disulfide-isomerase	Txndc5	403610.0	385726.4	422247.4	323487.1	426679.3	275733.0	1.18099669421778	0.247712359128125	0.240004926426607	Nonsignificant	0.846742420953466	0.247712359128125	-0.240004926426607	Nonsignificant	1	Biological Process:cell redox homeostasis (GO:0045454)	thioredoxin domain-containing protein 5	--	ko04141 Protein processing in endoplasmic reticulum	Thioredoxin/protein disulfide isomerase	O	Posttranslational modification, protein turnover, chaperones ;	IPR013766 [Thioredoxin domain]	endoplasmic reticulum protein	--
A0A0R4J1Z3	Transmembrane protein 33	Tmem33	452690.0	37339.3	21748.3	24237.9	27716.9	42700.3	5.40676202338807	0.42838838718237	2.43476485813371	Nonsignificant	0.18495358139942	0.42838838718237	-2.43476485813371	Nonsignificant	1	Cellular Component:integral component of membrane (GO:0016021)	transmembrane protein 33	--	--	Uncharacterized integral membrane protein	S	Function unknown ;	IPR005344 [Per33/Pom33 family]	--	--
A0A0R4J233	Septin	Septin10	142050.0	149338.2	83182.3	179530.8	64620.6	168487.4	0.907744254781664	0.778475611057696	-0.139642200816693	Nonsignificant	1.101631869034	0.778475611057696	0.139642200816693	Nonsignificant	1	Molecular Function:GTP binding (GO:0005525)	septin 10	--	--	Septins (P-loop GTPases)	D	Cell cycle control, cell division, chromosome partitioning ;	IPR030379 [Septin-type guanine nucleotide-binding (G) domain]	nucleus protein	--
A0A0R4J260	Ubiquitinyl hydrolase 1	Otud4	23681.0	75659.8	21164.9	82872.3	59696.2	156411.1	0.403056596503574	0.156344863984903	-1.31094566119097	Nonsignificant	2.48104114577153	0.156344863984903	1.31094566119097	Nonsignificant	--	--	OTU domain-containing protein 4	3.4.19.12	--	--	--	--	IPR003323 [OTU domain]	--	--
A0A0R4J2A6	Ankyrin repeat and sterile alpha motif domain-containing protein 1B	Anks1b	3535700.0	2988024.2	3645918.7	2969049.6	3191789.0	2955837.3	1.11549900550923	0.181652397522972	0.157689227389731	Nonsignificant	0.896459786213339	0.181652397522972	-0.157689227389731	Nonsignificant	1	Molecular Function:protein binding (GO:0005515)	ankyrin repeat and SAM domain-containing protein 1	--	--	CASK-interacting adaptor protein (caskin) and related proteins with ankyrin repeats and SAM domain	T	Signal transduction mechanisms ;	IPR001660 [Sterile alpha motif domain] ; IPR006020[PTB/PI domain]	cytoplasm protein	--
A0A0R4J2B0	CUGBP Elav-like family member 2	Celf2	697860.0	908299.7	760397.8	792445.6	1026888.5	920709.9	0.863693247261723	0.247939402608069	-0.211409084852805	Nonsignificant	1.15781847683819	0.247939402608069	0.211409084852805	Nonsignificant	1	Molecular Function:nucleic acid binding (GO:0003676)	CUG-BP- and ETR3-like factor	--	--	RNA-binding protein CUGBP1/BRUNO (RRM superfamily)	A	RNA processing and modification ;	IPR000504 [RNA recognition motif domain]	nucleus protein	--
A0A0R4J2B2	BTB/POZ domain-containing protein KCTD12	Kctd12	1177900.0	1313734.7	1300488.5	1589766.3	1381520.6	1421890.9	0.863184549462123	0.0600089570325536	-0.212259053293437	Nonsignificant	1.15850081031123	0.0600089570325536	0.212259053293437	Nonsignificant	1	Biological Process:protein homooligomerization (GO:0051260)	BTB/POZ domain-containing protein KCTD8/12/16	--	--	Uncharacterized conserved protein, contains BTB/POZ domain	R	General function prediction only ;	IPR003131 [Potassium channel tetramerisation-type BTB domain]	cytoplasm protein	--
A0A0R5RP22	Sodium channel protein	Scn8a	158010.0	89692.2	10800.9	0.0	144583.3	12581.1	1.09652949395665	0.924540798632901	0.132944617495072	Nonsignificant	0.911968173689213	0.924540798632901	-0.132944617495072	Nonsignificant	8	Cellular Component:voltage-gated sodium channel complex (GO:0001518),Molecular Function:ion channel activity (GO:0005216),Molecular Function:voltage-gated sodium channel activity (GO:0005248),Molecular Function:protein binding (GO:0005515),Biological Process:ion transport (GO:0006811),Biological Process:sodium ion transport (GO:0006814),Cellular Component:membrane (GO:0016020),Biological Process:…	voltage-gated sodium channel type VIII alpha	--	--	Voltage-gated Ca2+ channels, alpha1 subunits	PT	Inorganic ion transport and metabolism ; Signal transduction mechanisms ;	IPR000048 [IQ motif, EF-hand binding site] ; IPR005821[Ion transport domain] ; IPR010526[Sodium ion transport-associated] ; IPR024583[Voltage-gated Na+ ion channel, cytoplasmic domain]	--	--
A0A0S3CWK3	NArgBP2	Sorbs2	1253600.0	1233891.6	1175982.3	1553862.3	1392427.4	1346738.1	0.853354338865451	0.0351226744566964	-0.228783177756776	Nonsignificant	1.17184615400153	0.0351226744566964	0.228783177756775	Nonsignificant	1	Molecular Function:protein binding (GO:0005515)	--	--	--	Sorbin and SH3 domain-containing protein	T	Signal transduction mechanisms ;	IPR001452 [SH3 domain] ; IPR003127[SoHo domain]	plasma membrane protein	--
A0A0U1RNP5	Electron transfer flavoprotein subunit beta (Fragment)	Etfb	2300600.0	3134998.6	2790595.1	3222902.8	2833245.5	3496730.1	0.861121994392811	0.225999487482805	-0.215710457453393	Nonsignificant	1.16127564562454	0.225999487482805	0.215710457453393	Nonsignificant	--	--	electron transfer flavoprotein beta subunit	--	--	Electron transfer flavoprotein, beta subunit	C	Energy production and conversion ;	IPR014730 [Electron transfer flavoprotein, alpha/beta-subunit, N-terminal]	mitochondrion protein	--
A0A0U1RP13	CDP-diacylglycerol--inositol 3-phosphatidyltransferase	Cdipt	1041500.0	883726.9	1312390.7	1031289.4	961184.8	973171.7	1.09170740849405	0.514864728420151	0.126586247396591	Nonsignificant	0.915996348673172	0.514864728420151	-0.12658624739659	Nonsignificant	2	Biological Process:phospholipid biosynthetic process (GO:0008654),Cellular Component:membrane (GO:0016020)	CDP-diacylglycerol--inositol 3-phosphatidyltransferase	2.7.8.11	ko00562 Inositol phosphate metabolism ko00564 Glycerophospholipid metabolism ko01100 Metabolic pathways ko04070 Phosphatidylinositol signaling system	Phosphatidylinositol synthase	I	Lipid transport and metabolism ;	IPR000462 [CDP-alcohol phosphatidyltransferase]	--	--
A0A0U1RPF2	Hsp70-binding protein 1 (Fragment)	Hspbp1	170120.0	646141.1	174763.7	206793.7	492119.7	146221.4	1.17262334955323	0.811143227115161	0.229739689417607	Nonsignificant	0.852788749585278	0.811143227115161	-0.229739689417608	Nonsignificant	--	--	hsp70-interacting protein	--	ko04141 Protein processing in endoplasmic reticulum	Armadillo/beta-catenin-like repeat-containing protein	O	Posttranslational modification, protein turnover, chaperones ;	IPR013918 [Nucleotide exchange factor Fes1]	endoplasmic reticulum protein	--
A0A0U1RPI1	Phospholemman	Fxyd1	382930.0	451565.4	314696.1	281895.6	265171.7	246169.5	1.44873699757752	0.0438739293498152	0.534795713093966	Significant	0.690256410702655	0.0438739293498152	-0.534795713093966	Significant	--	--	FXYD domain-containing ion transport regulator 1	--	ko04024 cAMP signaling pathway	--	--	--	--	--	--
A0A0U1RPL0	Ataxin-2-like protein	Atxn2l	292660.0	294484.6	486005.8	489128.4	283286.9	433222.2	0.890110335818187	0.645175008660355	-0.167943914907775	Nonsignificant	1.12345622757071	0.645175008660355	0.167943914907775	Nonsignificant	--	--	--	--	--	Protein interacting with poly(A)-binding protein	A	RNA processing and modification ;	IPR009604 [LsmAD domain] ; IPR009818[Ataxin-2, C-terminal] ; IPR025852[Ataxin 2, SM domain]	--	--
A0A0U1RPM0	Amyloid-beta A4 precursor protein-binding family A member 2	Apba2	141080.0	52941.2	210633.6	56000.3	222748.3	254586.6	0.75872509446217	0.605561093068351	-0.398350839941633	Nonsignificant	1.31800042900764	0.605561093068351	0.398350839941633	Nonsignificant	1	Molecular Function:protein binding (GO:0005515)	amyloid beta A4 precursor protein-binding family A member 2	--	--	Beta amyloid precursor-binding protein	R	General function prediction only ;	IPR001478 [PDZ domain] ; IPR006020[PTB/PI domain]	endoplasmic reticulum protein	--
A0A0U1RPX4	Mitogen-activated protein kinase (Fragment)	Mapk3	1237300.0	1111080.2	1609011.8	1149915.2	1180347.6	1195706.9	1.1223556458809	0.437625796873945	0.166529901657729	Nonsignificant	0.890983177810032	0.437625796873945	-0.166529901657729	Nonsignificant	3	Molecular Function:protein kinase activity (GO:0004672),Molecular Function:ATP binding (GO:0005524),Biological Process:protein phosphorylation (GO:0006468)	mitogen-activated protein kinase 1/3	2.7.11.24	ko01521 EGFR tyrosine kinase inhibitor resistance ko01522 Endocrine resistance ko01524 Platinum drug resistance ko04010 MAPK signaling pathway ko04012 ErbB signaling pathway ko04014 Ras signaling pathway ko04015 Rap1 signaling pathway ko04022 cGMP-PKG signaling pathway ko04024 cAMP signaling pathway ko04062 Chemokine signaling pathway ko04066 HIF-1 signaling pathway ko04068 FoxO signaling pathway…	Mitogen-activated protein kinase	T	Signal transduction mechanisms ;	IPR000719 [Protein kinase domain]	mitochondrion protein	--
A0A0U1RPY6	ADP-ribosylation factor-like protein 6-interacting protein 1 (Fragment)	Arl6ip1	65114.0	70200.0	69331.4	89545.8	69796.9	87858.3	0.82785021096193	0.0949499710366285	-0.272558340993074	Nonsignificant	1.20794799199005	0.0949499710366285	0.272558340993074	Nonsignificant	--	--	--	--	--	--	--	--	--	--	--
A0A0U1RQ33	Glutamate receptor ionotropic, kainate 5	Grik5	212580.0	190688.5	107663.4	124401.2	33803.4	201222.9	1.42151588289711	0.432930724440519	0.507430218641806	Nonsignificant	0.703474376917941	0.432930724440519	-0.507430218641806	Nonsignificant	--	--	glutamate receptor, ionotropic kainate 5	--	ko04080 Neuroactive ligand-receptor interaction ko04724 Glutamatergic synapse	Glutamate-gated kainate-type ion channel receptor subunit GluR5 and related subunits	PET	Inorganic ion transport and metabolism ; Amino acid transport and metabolism ; Signal transduction mechanisms ;	IPR001828 [Receptor, ligand binding region]	synapse protein	--
A0A0X1KG61	E3 ubiquitin-protein ligase CBL	Cbl	118000.0	118409.5	118916.8	144252.7	125502.7	64691.5	1.06242964129732	0.799237742607137	0.0873673028856735	Nonsignificant	0.941238799379612	0.799237742607137	-0.0873673028856737	Nonsignificant	4	Molecular Function:signal transducer activity (GO:0004871),Molecular Function:calcium ion binding (GO:0005509),Cellular Component:nucleus (GO:0005634),Biological Process:cell surface receptor signaling pathway (GO:0007166)	E3 ubiquitin-protein ligase CBL	2.3.2.27	ko04012 ErbB signaling pathway ko04120 Ubiquitin mediated proteolysis ko04144 Endocytosis ko04660 T cell receptor signaling pathway ko04910 Insulin signaling pathway ko05100 Bacterial invasion of epithelial cells ko05200 Pathways in cancer ko05205 Proteoglycans in cancer ko05220 Chronic myeloid leukemia	Tyrosine kinase negative regulator CBL	V	Defense mechanisms ;	IPR003153 [Adaptor protein Cbl, N-terminal helical] ; IPR014741[Adaptor protein Cbl, EF hand-like] ; IPR014742[Adaptor protein Cbl, SH2-like domain] ; IPR015940[Ubiquitin-associated domain]	cytoplasm protein	--
A0A140LHA2	Mitotic checkpoint protein BUB3	Bub3	168860.0	338198.7	238218.7	317415.2	270499.7	301658.1	0.837792289109494	0.399411319099086	-0.255335488929151	Nonsignificant	1.19361327741858	0.399411319099086	0.255335488929151	Nonsignificant	1	Molecular Function:protein binding (GO:0005515)	cell cycle arrest protein BUB3	--	ko04110 Cell cycle ko05166 HTLV-I infection	Mitotic spindle checkpoint protein BUB3, WD repeat superfamily	D	Cell cycle control, cell division, chromosome partitioning ;	IPR001680 [WD40 repeat]	nucleus protein	--
A0A140LI98	Cytochrome b-c1 complex subunit 2, mitochondrial (Fragment)	Uqcrc2	5647.2	0.0	72417.8	47865.4	113976.7	0.0	0.482352861214727	0.46668679025617	-1.05183917068146	Nonsignificant	2.0731710753859	0.46668679025617	1.05183917068146	Nonsignificant	--	--	ubiquinol-cytochrome c reductase core subunit 2	--	ko00190 Oxidative phosphorylation ko01100 Metabolic pathways ko04260 Cardiac muscle contraction ko04932 Non-alcoholic fatty liver disease (NAFLD) ko05010 Alzheimer's disease ko05012 Parkinson's disease ko05016 Huntington's disease	Ubiquinol cytochrome c reductase, subunit QCR2	C	Energy production and conversion ;	IPR011765 [Peptidase M16, N-terminal]	mitochondrion protein	--
A0A140LIZ5	26S proteasome regulatory subunit 6B	Psmc4	1820800.0	1947752.2	1712397.4	1616447.2	1749717.2	1683319.0	1.08544759252006	0.139500710953458	0.118290071566473	Nonsignificant	0.921278933125019	0.139500710953458	-0.118290071566473	Nonsignificant	1	Molecular Function:ATP binding (GO:0005524)	26S proteasome regulatory subunit T3	--	ko03050 Proteasome ko05169 Epstein-Barr virus infection	26S proteasome regulatory complex, ATPase RPT3	O	Posttranslational modification, protein turnover, chaperones ;	IPR003959 [ATPase, AAA-type, core]	nucleus protein	--
A0A140LJ04	Zinc finger ZZ-type and EF-hand domain-containing protein 1	Zzef1	136500.0	118377.9	100895.5	78529.8	102377.9	110034.1	1.22283357015046	0.197231956750088	0.290228063834732	Nonsignificant	0.817772773343932	0.197231956750088	-0.290228063834732	Nonsignificant	1	Molecular Function:zinc ion binding (GO:0008270)	--	--	--	--	--	--	IPR000433 [Zinc finger, ZZ-type] ; IPR004939[APC10/DOC domain]	cytoplasm protein	--
A0A140LJB7	COP9 signalosome complex subunit 1	Gps1	1920800.0	1944075.2	1818700.2	1599428.5	785774.3	1933551.9	1.31602181527004	0.313133430274947	0.396183404362697	Nonsignificant	0.759865823192915	0.313133430274947	-0.396183404362697	Nonsignificant	1	Molecular Function:protein binding (GO:0005515)	COP9 signalosome complex subunit 1	--	--	COP9 signalosome, subunit CSN1	OT	Posttranslational modification, protein turnover, chaperones ; Signal transduction mechanisms ;	IPR000717 [Proteasome component (PCI) domain] ; IPR019585[26S proteasome regulatory subunit Rpn7/COP9 signalosome complex subunit 1]	nucleus protein	--
A0A140LJF7	Ryanodine receptor 3	Ryr3	27986.0	264932.1	17358.5	23425.4	4626.8	25195.4	5.82705323808021	0.400197359355618	2.54276649173268	Nonsignificant	0.171613328236806	0.400197359355618	-2.54276649173268	Nonsignificant	10	Molecular Function:ion channel activity (GO:0005216),Molecular Function:ryanodine-sensitive calcium-release channel activity (GO:0005219),Molecular Function:calcium channel activity (GO:0005262),Molecular Function:protein binding (GO:0005515),Biological Process:ion transport (GO:0006811),Biological Process:cellular calcium ion homeostasis (GO:0006874),Cellular Component:membrane (GO:0016020),Cell…	ryanodine receptor 3	--	ko04020 Calcium signaling pathway ko04371 Apelin signaling pathway ko04713 Circadian entrainment ko04921 Oxytocin signaling pathway ko04970 Salivary secretion ko05010 Alzheimer's disease	Ca2+ release channel (ryanodine receptor)	T	Signal transduction mechanisms ;	IPR000699 [RIH (RyR and IP3R Homology) domain] ; IPR003032[Ryanodine receptor Ryr] ; IPR003877[SPRY domain] ; IPR005821[Ion transport domain] ; IPR009460[Ryanodine Receptor TM 4-6] ; IPR013662[RyR/IP3R Homology associated domain] ; IPR014821[Inositol 1,4,5-trisphosphate/ryanodine receptor] ; IPR016093[MIR motif]	endoplasmic reticulum protein	--
A0A140LJG6	Signal peptidase complex subunit 2	Spcs2	241980.0	246799.3	207261.3	232376.6	212393.1	232476.1	1.02775181477685	0.680447231329169	0.039491919376675	Nonsignificant	0.972997552154285	0.680447231329169	-0.0394919193766751	Nonsignificant	4	Cellular Component:signal peptidase complex (GO:0005787),Biological Process:signal peptide processing (GO:0006465),Molecular Function:peptidase activity (GO:0008233),Cellular Component:integral component of membrane (GO:0016021)	signal peptidase complex subunit 2	3.4.-.-	ko03060 Protein export	Signal peptidase complex, subunit SPC25	U	Intracellular trafficking, secretion, and vesicular transport ;	IPR009582 [Signal peptidase complex subunit 2]	--	--
A0A140T8J4	Heme-binding protein 1	Hebp1	1141900.0	796897.5	797107.9	787021.6	1068321.6	500123.7	1.16151298920821	0.561057937664426	0.216005287906075	Nonsignificant	0.860946032710049	0.561057937664426	-0.216005287906075	Nonsignificant	--	--	--	--	--	--	--	--	IPR006917 [SOUL haem-binding protein]	cytoplasm protein	--
A0A140T8R8	DCN1-like protein (Fragment)	Dcun1d1	255760.0	86537.3	63708.2	59824.6	45441.0	111889.6	1.86965589587539	0.37997014972212	0.902772771185019	Nonsignificant	0.534857779020235	0.37997014972212	-0.902772771185019	Nonsignificant	--	--	DCN1-like protein 1/2	--	--	Uncharacterized conserved protein	S	Function unknown ;	IPR005176 [Potentiating neddylation domain]	--	--
A0A171EBK8	Rap1 GTPase-activating protein 2	Rap1gap2	358660.0	517814.2	408221.5	492949.4	306341.5	479506.0	1.00461277314638	0.980674624963968	0.00663952338118506	Nonsignificant	0.995408406831283	0.980674624963968	-0.00663952338118501	Nonsignificant	2	Molecular Function:GTPase activator activity (GO:0005096),Biological Process:regulation of small GTPase mediated signal transduction (GO:0051056)	RAP1 GTPase activating protein 2	--	--	Rap1-GTPase-activating protein (Rap1GAP)	T	Signal transduction mechanisms ;	IPR000331 [Rap GTPase activating protein domain]	Golgi apparatus protein	--
A0A1B0GQW6	60S ribosomal protein L13a (Fragment)	Rpl13a	333480.0	278946.7	263691.7	248033.8	253274.6	222721.8	1.21005781250561	0.094083332344005	0.275075976278952	Nonsignificant	0.826406796159058	0.094083332344005	-0.275075976278952	Nonsignificant	--	--	large subunit ribosomal protein L13Ae	--	ko03010 Ribosome	60S ribosomal protein L13a	J	Translation, ribosomal structure and biogenesis ;	--	--	--
A0A1B0GR11	Transaldolase	Taldo1	2975100.0	2632722.2	2787677.9	2554232.5	2489495.1	2776610.8	1.07354690687042	0.219310994120515	0.102385228766232	Nonsignificant	0.931491668971572	0.219310994120515	-0.102385228766232	Nonsignificant	1	Biological Process:carbohydrate metabolic process (GO:0005975)	transaldolase	2.2.1.2	ko00030 Pentose phosphate pathway ko01100 Metabolic pathways ko01200 Carbon metabolism ko01230 Biosynthesis of amino acids	Transaldolase	G	Carbohydrate transport and metabolism ;	IPR001585 [Transaldolase/Fructose-6-phosphate aldolase]	--	--
A0A1B0GR18	MOB kinase activator 2	Mob2	30644.0	66998.9	161811.3	78882.2	120077.0	12933.5	1.22446030467307	0.767149440002564	0.292146004461651	Nonsignificant	0.816686336162606	0.767149440002564	-0.292146004461651	Nonsignificant	--	--	--	--	--	Cell cycle-associated protein Mob1-1	D	Cell cycle control, cell division, chromosome partitioning ;	IPR005301 [MOB kinase activator family]	nucleus protein	--
A0A1B0GR29	Transmembrane protein 143 (Fragment)	Tmem143	72678.0	61045.3	38809.3	32714.3	23813.1	50812.6	1.60734674864915	0.162758003274348	0.684681191361238	Nonsignificant	0.622143293499316	0.162758003274348	-0.684681191361238	Nonsignificant	--	--	--	--	--	--	--	--	--	--	--
A0A1B0GRA5	Stromal interaction molecule 1	Stim1	1187200.0	1320353.3	889676.5	1178352.9	1167497.7	1294079.4	0.933322838626018	0.577489491817603	-0.0995518957801902	Nonsignificant	1.07144061905968	0.577489491817603	0.0995518957801902	Nonsignificant	1	Molecular Function:protein binding (GO:0005515)	stromal interaction molecule 1	--	ko04020 Calcium signaling pathway ko04611 Platelet activation	Cell surface glycoprotein STIM, contains SAM domain	R	General function prediction only ;	IPR001660 [Sterile alpha motif domain] ; IPR032393[Stromal interaction molecule, Orai1-activating region]	plasma membrane protein	--
A0A1B0GRH2	Receptor-type tyrosine-protein phosphatase	Ptpre	76505.0	51821.3	154728.4	144944.4	79750.8	78486.5	0.933614067075948	0.8684247279776	-0.0991017961087921	Nonsignificant	1.07110639745604	0.8684247279776	0.0991017961087922	Nonsignificant	2	Molecular Function:protein tyrosine phosphatase activity (GO:0004725),Biological Process:protein dephosphorylation (GO:0006470)	receptor-type tyrosine-protein phosphatase epsilon	3.1.3.48	--	Protein tyrosine phosphatase	T	Signal transduction mechanisms ;	IPR000242 [PTP type protein phosphatase]	plasma membrane protein	--
A0A1B0GRU0	Vesicular glutamate transporter 1	Slc17a7	6618400.0	4585202.0	5611645.9	5540520.5	5634648.4	5864613.4	0.986822930243657	0.905933534239782	-0.0191368557750042	Nonsignificant	1.01335302347817	0.905933534239782	0.0191368557750041	Nonsignificant	2	Cellular Component:integral component of membrane (GO:0016021),Biological Process:transmembrane transport (GO:0055085)	MFS transporter, ACS family, solute carrier family 17 (sodium-dependent inorganic phosphate cotransporter), member 6/7/8	--	ko04721 Synaptic vesicle cycle ko04723 Retrograde endocannabinoid signaling ko04724 Glutamatergic synapse ko05033 Nicotine addiction	Permease of the major facilitator superfamily	G	Carbohydrate transport and metabolism ;	IPR011701 [Major facilitator superfamily]	endoplasmic reticulum protein	--
A0A1B0GS08	Protein stum homolog	Stum	1182700.0	974338.3	1051417.8	878571.2	866822.7	984325.4	1.17537949781137	0.0890625275151947	0.2331266386751	Nonsignificant	0.850789044612454	0.0890625275151947	-0.2331266386751	Nonsignificant	--	--	--	--	--	--	--	--	IPR026673 [SPEC3/Stum]	--	--
A0A1B0GS58	Glutaredoxin-3	Glrx3	501820.0	718630.2	1284502.3	736569.4	1286243.3	1374415.1	0.73735193736493	0.387512075015603	-0.439574714236884	Nonsignificant	1.35620447892725	0.387512075015603	0.439574714236884	Nonsignificant	3	Molecular Function:electron carrier activity (GO:0009055),Molecular Function:protein disulfide oxidoreductase activity (GO:0015035),Biological Process:cell redox homeostasis (GO:0045454)	--	--	--	Glutaredoxin-related protein	O	Posttranslational modification, protein turnover, chaperones ;	IPR002109 [Glutaredoxin] ; IPR013766[Thioredoxin domain]	cytoplasm protein	--
A0A1B0GS63	Arfaptin-2	Arfip2	439120.0	509693.3	418221.7	436019.1	386863.4	418761.8	1.10098761779038	0.251340163370859	0.138798243786142	Nonsignificant	0.908275428207764	0.251340163370859	-0.138798243786142	Nonsignificant	1	Molecular Function:protein domain specific binding (GO:0019904)	arfaptin	--	--	Arfaptin and related proteins	T	Signal transduction mechanisms ;	IPR010504 [Arfaptin homology (AH) domain]	synapse protein	--
A0A1B0GSH8	Predicted gene 45808 (Fragment)	Gm45808	274220.0	208821.3	204834.2	264338.9	198001.2	227873.7	0.996612209144471	0.980228089561641	-0.00489584680983719	Nonsignificant	1.00339930699669	0.980228089561641	0.00489584680983728	Nonsignificant	--	--	--	--	ko00040 Pentose and glucuronate interconversions ko00980 Metabolism of xenobiotics by cytochrome P450	Dimeric dihydrodiol dehydrogenase	GQ	Carbohydrate transport and metabolism ; Secondary metabolites biosynthesis, transport and catabolism ;	--	cytoplasm protein	--
A0A1B0GSM1	Ufm1-specific protease 2	Ufsp2	28038.0	30418.1	20428.6	1010186.2	22302.4	24754.8	0.074613565807079	0.425902860069681	-3.74441823297627	Nonsignificant	13.4023885493638	0.425902860069681	3.74441823297627	Nonsignificant	--	--	UFM1-specific protease 2	3.4.22.-	--	Uncharacterized conserved protein	S	Function unknown ;	--	--	--
A0A1B0GSR3	Splicing regulatory glutamine/lysine-rich protein 1 (Fragment)	Srek1	0.0	21390.6	17030.6	24897.8	18434.9	22879.6	0.870409274409739	0.404061195254573	-0.200234165971842	Nonsignificant	1.1488848170628	0.404061195254573	0.200234165971842	Nonsignificant	1	Molecular Function:nucleic acid binding (GO:0003676)	splicing factor, arginine/serine-rich 12	--	--	Splicing factor, arginine/serine-rich	A	RNA processing and modification ;	IPR000504 [RNA recognition motif domain]	nucleus protein	--
A0A1B0GSS8	60S ribosomal protein L18	Rpl18	864850.0	777493.5	807668.1	769069.6	740053.8	720896.7	1.09865000768379	0.0659268114125908	0.135731866180255	Nonsignificant	0.910207976158154	0.0659268114125908	-0.135731866180255	Nonsignificant	--	--	large subunit ribosomal protein L18e	--	ko03010 Ribosome	60s ribosomal protein L18	J	Translation, ribosomal structure and biogenesis ;	IPR021131 [Ribosomal protein L18e/L15P]	cytoplasm protein	--
A0A1B0GT40	Peptide-methionine (S)-S-oxide reductase	Msra	612380.0	223518.7	533672.9	618898.8	630196.5	613817.0	0.735177710727445	0.300118065662265	-0.44383506752924	Nonsignificant	1.36021534032978	0.300118065662265	0.44383506752924	Nonsignificant	2	Molecular Function:peptide-methionine (S)-S-oxide reductase activity (GO:0008113),Biological Process:oxidation-reduction process (GO:0055114)	peptide-methionine (S)-S-oxide reductase	1.8.4.11	--	Peptide methionine sulfoxide reductase	O	Posttranslational modification, protein turnover, chaperones ;	IPR002569 [Peptide methionine sulphoxide reductase MsrA]	--	--
A0A1B0GT92	Glycogen [starch] synthase	Gys1	0.0	55867.1	42763.8	48460.5	56930.7	60376.2	0.892493638676845	0.439882953514298	-0.164086208638707	Nonsignificant	1.12045616535994	0.439882953514298	0.164086208638707	Nonsignificant	2	Molecular Function:glycogen (starch) synthase activity (GO:0004373),Biological Process:glycogen biosynthetic process (GO:0005978)	glycogen synthase	2.4.1.11	ko00500 Starch and sucrose metabolism ko01100 Metabolic pathways ko04151 PI3K-Akt signaling pathway ko04152 AMPK signaling pathway ko04910 Insulin signaling pathway ko04922 Glucagon signaling pathway ko04931 Insulin resistance	Glycogen synthase	G	Carbohydrate transport and metabolism ;	IPR008631 [Glycogen synthase]	--	--
A0A1B0GX25	Histone deacetylase 6 (Fragment)	Hdac6	149040.0	127192.2	83211.4	128573.5	89565.7	133730.5	1.02152472918242	0.920812927841155	0.0307241294132935	Nonsignificant	0.978928822212998	0.920812927841155	-0.0307241294132932	Nonsignificant	--	--	histone deacetylase 6	3.5.1.98	ko05034 Alcoholism ko05165 Human papillomavirus infection ko05203 Viral carcinogenesis	Histone deacetylase complex, catalytic component HDA1	B	Chromatin structure and dynamics ;	IPR023801 [Histone deacetylase domain]	cytoplasm protein	--
A0A1C7CYV0	Plastin-3 (Fragment)	Pls3	2261200.0	1703810.4	1488589.7	1940900.5	1794848.5	2433706.8	0.883967772327666	0.471711406786607	-0.177934322047348	Nonsignificant	1.13126296150684	0.471711406786607	0.177934322047348	Nonsignificant	2	Molecular Function:calcium ion binding (GO:0005509),Molecular Function:protein binding (GO:0005515)	plastin-3	--	--	Ca2+-binding actin-bundling protein (fimbrin/plastin), EF-Hand protein superfamily	Z	Cytoskeleton ;	IPR001715 [Calponin homology domain] ; IPR002048[EF-hand domain]	plasma membrane protein	--
A0A1D5RL96	BTB/POZ domain-containing protein 8	Btbd8	641050.0	796676.9	595389.2	698436.5	669636.3	685683.8	0.989949880136721	0.920807294999639	-0.0145726096027846	Nonsignificant	1.01015215018955	0.920807294999639	0.0145726096027847	Nonsignificant	1	Molecular Function:protein binding (GO:0005515)	BTB/POZ domain-containing protein 8	--	--	--	--	--	IPR000210 [BTB/POZ domain] ; IPR027907[Domain of unknown function DUF4596]	cytoskeleton protein	ZBTB
A0A1D5RLB2	Ankyrin-2 (Fragment)	Ank2	182280.0	150325.7	135323.2	0.0	128310.9	141722.6	1.15523666508044	0.340950021272255	0.208188436543315	Nonsignificant	0.86562349536436	0.340950021272255	-0.208188436543315	Nonsignificant	--	--	ankyrin	--	ko05205 Proteoglycans in cancer	Ankyrin	M	Cell wall/membrane/envelope biogenesis ;	IPR000906 [ZU5 domain]	cytoskeleton protein	--
A0A1D5RLF1	Receptor expression-enhancing protein	Reep1	190150.0	261896.0	284975.6	185657.6	248523.3	183663.1	1.19289270430724	0.327187408412802	0.25446428450403	Nonsignificant	0.838298361947601	0.327187408412802	-0.25446428450403	Nonsignificant	--	--	receptor expression-enhancing protein 1/2/3/4	--	--	HVA22/DP1 gene product-related proteins	V	Defense mechanisms ;	IPR004345 [TB2/DP1/HVA22-related protein]	mitochondrion protein	--
A0A1D5RLG3	Rab3 GTPase-activating protein catalytic subunit	Rab3gap1	1526300.0	1565345.6	1419627.0	1510601.9	1258663.1	1657093.3	1.01918378365348	0.830948391903471	0.0274142280082423	Nonsignificant	0.981177306820253	0.830948391903471	-0.0274142280082423	Nonsignificant	1	Molecular Function:GTPase activator activity (GO:0005096)	Rab3 GTPase-activating protein catalytic subunit	--	--	Uncharacterized conserved protein	S	Function unknown ;	IPR026147 [Rab3 GTPase-activating protein catalytic subunit]	cytoplasm protein	--
A0A1D5RLI5	Metallothionein	Mt3	1502600.0	1654854.0	1306556.3	1578786.5	1162796.6	1768423.1	0.989801366570183	0.944056346468622	-0.0147890608228126	Nonsignificant	1.01030371726517	0.944056346468622	0.0147890608228126	Nonsignificant	1	Molecular Function:metal ion binding (GO:0046872)	--	--	--	Predicted metallothionein	P	Inorganic ion transport and metabolism ;	IPR003019 [Metallothionein]	--	--
A0A1D5RLN6	RIKEN cDNA 2900026A02 gene	2900026A02Rik	266940.0	129167.3	169746.1	275626.1	276805.6	598029.7	0.491849096371247	0.164831117254706	-1.02371234296267	Nonsignificant	2.03314392031576	0.164831117254706	1.02371234296267	Nonsignificant	--	--	--	--	--	--	--	--	IPR032764 [Tankyrase 1-binding protein, C-terminal]	--	--
A0A1D5RLN7	Metallothionein-1	Mt1	23608.0	13311.7	13680.5	22500.9	12044.4	0.0	0.976499456269497	0.948986058921066	-0.0343088540907262	Nonsignificant	1.02406611041063	0.948986058921066	0.0343088540907261	Nonsignificant	1	Molecular Function:metal ion binding (GO:0046872)	metallothionein 1/2	--	ko04978 Mineral absorption	Predicted metallothionein	P	Inorganic ion transport and metabolism ;	IPR003019 [Metallothionein]	--	--
A0A1D5RLV7	WD repeat and FYVE domain-containing protein 3	Wdfy3	212600.0	230778.2	141764.3	211240.5	113027.7	211630.3	1.09189053524128	0.719509524358998	0.126828229718899	Nonsignificant	0.915842722071974	0.719509524358998	-0.126828229718899	Nonsignificant	2	Molecular Function:protein binding (GO:0005515),Molecular Function:metal ion binding (GO:0046872)	WD repeat and FYVE domain-containing protein 3	--	--	Lysosomal trafficking regulator LYST and related BEACH and WD40 repeat proteins	TU	Signal transduction mechanisms ; Intracellular trafficking, secretion, and vesicular transport ;	IPR000306 [FYVE zinc finger] ; IPR000409[BEACH domain] ; IPR001680[WD40 repeat] ; IPR023362[PH-BEACH domain] ; IPR031570[Domain of unknown function DUF4704]	cytoplasm protein	--
A0A1D5RLW5	60S ribosomal protein L18a	Rpl18a	553240.0	378708.6	142149.4	400082.2	425388.0	383497.0	0.888442631032504	0.742754985697833	-0.170649474060591	Nonsignificant	1.12556507879169	0.742754985697833	0.17064947406059	Nonsignificant	3	Molecular Function:structural constituent of ribosome (GO:0003735),Cellular Component:ribosome (GO:0005840),Biological Process:translation (GO:0006412)	large subunit ribosomal protein L18Ae	--	ko03010 Ribosome	60S ribosomal protein L18A	J	Translation, ribosomal structure and biogenesis ;	IPR023573 [Ribosomal protein 50S-L18Ae/60S-L20/60S-L18A]	--	--
A0A1D5RM23	Cleavage and polyadenylation specificity factor subunit 5	Nudt21	672900.0	627241.3	633662.9	689553.8	533264.4	596723.6	1.06279734821151	0.468205794536853	0.0878665332733163	Nonsignificant	0.940913149325045	0.468205794536853	-0.0878665332733164	Nonsignificant	3	Molecular Function:mRNA binding (GO:0003729),Cellular Component:mRNA cleavage factor complex (GO:0005849),Biological Process:mRNA polyadenylation (GO:0006378)	cleavage and polyadenylation specificity factor subunit 5	--	ko03015 mRNA surveillance pathway	mRNA cleavage factor I subunit	A	RNA processing and modification ;	IPR016706 [Cleavage/polyadenylation specificity factor subunit 5]	nucleus protein	--
A0A1D5RM41	Lipopolysaccharide-responsive and beige-like anchor protein (Fragment)	Lrba	159520.0	141259.3	92323.6	145120.1	138014.2	140945.2	0.926955676942649	0.658639125091021	-0.109427737896096	Nonsignificant	1.07880023271261	0.658639125091021	0.109427737896096	Nonsignificant	--	--	--	--	--	Kinase A-anchor protein Neurobeachin and related BEACH and WD40 repeat proteins	U	Intracellular trafficking, secretion, and vesicular transport ;	IPR010508 [Domain of unknown function DUF1088] ; IPR031570[Domain of unknown function DUF4704]	--	--
A0A1D5RM83	IQ motif and SEC7 domain-containing protein 1	Iqsec1	7084800.0	5975733.2	5004984.6	6346987.3	5413379.5	5650142.9	1.03762142012419	0.758425492297429	0.0532801672658328	Nonsignificant	0.963742633493738	0.758425492297429	-0.0532801672658327	Nonsignificant	2	Molecular Function:ARF guanyl-nucleotide exchange factor activity (GO:0005086),Biological Process:regulation of ARF protein signal transduction (GO:0032012)	IQ motif and SEC7 domain-containing protein	--	ko04144 Endocytosis	Predicted guanine nucleotide exchange factor, contains Sec7 domain	U	Intracellular trafficking, secretion, and vesicular transport ;	IPR000904 [Sec7 domain] ; IPR033742[IQ motif and SEC7 domain-containing protein, PH domain]	nucleus protein	--
A0A1D5RM97	Non-specific serine/threonine protein kinase	Mast3	1031300.0	1132721.9	880714.9	904813.0	774353.6	965573.5	1.15124234702684	0.222581733151497	0.203191565920847	Nonsignificant	0.868626838286975	0.222581733151497	-0.203191565920847	Nonsignificant	6	Molecular Function:magnesium ion binding (GO:0000287),Molecular Function:protein kinase activity (GO:0004672),Molecular Function:protein serine/threonine kinase activity (GO:0004674),Molecular Function:protein binding (GO:0005515),Molecular Function:ATP binding (GO:0005524),Biological Process:protein phosphorylation (GO:0006468)	microtubule-associated serine/threonine kinase	2.7.11.1	--	Microtubule-associated serine/threonine kinase and related proteins	TR	Signal transduction mechanisms ; General function prediction only ;	IPR000719 [Protein kinase domain] ; IPR001478[PDZ domain] ; IPR015022[Microtubule-associated serine/threonine-protein kinase, domain]	cytoplasm protein	--
A0A1D5RMC1	Dynein light intermediate chain (Fragment)	Dync1li2	1399800.0	976271.4	1276684.2	1146072.3	1468398.5	1437854.4	0.901397449543289	0.458205695422591	-0.149764726858113	Nonsignificant	1.10938853943582	0.458205695422591	0.149764726858113	Nonsignificant	--	--	dynein light intermediate chain 1, cytosolic	--	ko04145 Phagosome ko04962 Vasopressin-regulated water reabsorption ko05132 Salmonella infection	Dynein light intermediate chain	N	Cell motility ;	IPR022780 [Dynein family light intermediate chain]	--	--
A0A1D5RMC8	Malonate--CoA ligase ACSF3, mitochondrial	Acsf3	243030.0	128757.6	59857.5	195528.4	136923.5	69896.2	1.07281505740924	0.887121866532387	0.101401391327057	Nonsignificant	0.932127110906622	0.887121866532387	-0.101401391327057	Nonsignificant	2	Molecular Function:catalytic activity (GO:0003824),Biological Process:metabolic process (GO:0008152)	malonyl-CoA/methylmalonyl-CoA synthetase	6.2.1.-	ko00280 Valine, leucine and isoleucine degradation	Acyl-CoA synthetase	I	Lipid transport and metabolism ;	IPR000873 [AMP-dependent synthetase/ligase] ; IPR025110[AMP-binding enzyme C-terminal domain]	mitochondrion protein	--
A0A1D5RMH2	Potassium channel subfamily K member	Kcnk1	70804.0	72359.9	60798.0	69095.9	59508.2	79722.1	0.979050642694006	0.842659615944957	-0.0305446078123722	Nonsignificant	1.02139762377189	0.842659615944957	0.0305446078123722	Nonsignificant	--	--	potassium channel subfamily K member 1	--	--	Tandem pore domain K+ channel	P	Inorganic ion transport and metabolism ;	IPR013099 [Potassium channel domain]	--	--
A0A1L1SQA2	Presequence translocase-associated motor 16-like	Pam16l	795750.0	772702.9	706196.2	649214.0	698031.5	681216.1	1.12136660610189	0.0542601588939883	0.165258012612113	Nonsignificant	0.891769020549148	0.0542601588939883	-0.165258012612113	Nonsignificant	--	--	mitochondrial import inner membrane translocase subunit TIM16	--	--	Uncharacterized conserved protein	S	Function unknown ;	--	--	--
A0A1L1SQA8	40S ribosomal protein S25	Rps25	893330.0	933849.5	1084195.5	1069554.0	1094748.5	474240.1	1.10340268904508	0.688553774788294	0.141959401504685	Nonsignificant	0.906287441501009	0.688553774788294	-0.141959401504685	Nonsignificant	--	--	small subunit ribosomal protein S25e	--	ko03010 Ribosome	40S ribosomal protein S25	J	Translation, ribosomal structure and biogenesis ;	IPR004977 [Ribosomal protein S25]	--	--
A0A1L1SRY4	Predicted gene, 38431 (Fragment)	Gm38431	28412.0	26411.3	24511.5	37250.1	14796.8	0.0	1.01619628962852	0.976138339771812	0.0231791016392249	Nonsignificant	0.984061849276736	0.976138339771812	-0.023179101639225	Nonsignificant	--	--	--	--	--	--	--	--	--	--	--
A0A1L1SRZ2	Protein phosphatase 1 regulatory subunit 14C	Ppp1r14c	22964.0	17682.1	0.0	10594.6	10651.5	0.0	1.91310875878397	0.169189967580617	0.935918892135781	Nonsignificant	0.522709435837633	0.169189967580617	-0.935918892135781	Nonsignificant	2	Cellular Component:cytoplasm (GO:0005737),Biological Process:regulation of phosphorylation (GO:0042325)	protein phosphatase 1 regulatory subunit 14C	--	--	--	--	--	IPR008025 [PKC-activated phosphatase-1 inhibitor]	--	--
A0A1L1SSF8	RIKEN cDNA 4931406C07 gene	4931406C07Rik	402010.0	471337.1	556462.1	602725.5	524551.6	459582.7	0.901030576236162	0.438381088763163	-0.150352030540221	Nonsignificant	1.10984025001378	0.438381088763163	0.150352030540221	Nonsignificant	1	Cellular Component:nucleus (GO:0005634)	--	--	--	Uncharacterized conserved protein	S	Function unknown ;	IPR015021 [Domain of unknown function DUF1907]	nucleus protein	--
A0A1L1SSQ5	Platelet-activating factor acetylhydrolase IB subunit alpha2 (Fragment)	Pafah1b2	0.0	23482.3	27037.8	48441.8	92269.8	37145.2	0.426073953877501	0.215584887771176	-1.23082423337423	Nonsignificant	2.34701039784165	0.215584887771176	1.23082423337423	Nonsignificant	--	--	platelet-activating factor acetylhydrolase IB subunit beta/gamma	3.1.1.47	ko00565 Ether lipid metabolism ko01100 Metabolic pathways	Attractin and platelet-activating factor acetylhydrolase	TV	Signal transduction mechanisms ; Defense mechanisms ;	--	cytoplasm protein	--
A0A1L1ST61	HIG1 domain family member 1A, mitochondrial (Fragment)	Higd1a	902270.0	756177.5	615121.1	778314.6	622449.0	697791.1	1.083397349614	0.569738962825627	0.115562466566409	Nonsignificant	0.923022379883325	0.569738962825627	-0.115562466566409	Nonsignificant	--	--	--	--	--	Uncharacterized protein, induced by hypoxia	R	General function prediction only ;	IPR007667 [Hypoxia induced protein, domain]	--	--
A0A1L1STC6	Nesprin-1	Syne1	1042600.0	1128519.6	1988014.6	1266191.4	2735210.2	739534.6	0.877281200282763	0.786334102630422	-0.188888742265304	Nonsignificant	1.13988536364131	0.786334102630422	0.188888742265303	Nonsignificant	2	Molecular Function:protein binding (GO:0005515),Cellular Component:integral component of membrane (GO:0016021)	nesprin-1	--	--	Dystonin, GAS (Growth-arrest-specific protein), and related proteins	Z	Cytoskeleton ;	IPR001715 [Calponin homology domain] ; IPR002017[Spectrin repeat] ; IPR012315[KASH domain]	cytoskeleton protein	--
A0A1L1STE4	Interleukin enhancer-binding factor 3	Ilf3	1342300.0	1150266.4	1370501.4	1539808.1	1388039.6	1453921.6	0.881622818435466	0.10255240759018	-0.181766530214158	Nonsignificant	1.13427191207982	0.10255240759018	0.181766530214158	Nonsignificant	--	--	interleukin enhancer-binding factor 3	--	--	Transcription factor NFAT, subunit NF90	R	General function prediction only ;	IPR006561 [DZF domain] ; IPR014720[Double-stranded RNA-binding domain]	nucleus protein	--
A0A1L1STE6	Isocitrate dehydrogenase [NAD] subunit, mitochondrial	Idh3a	23047000.0	18708506.6	21658472.3	17542437.8	22783807.3	23427977.8	0.994663192734171	0.962390810798354	-0.00772000383504541	Nonsignificant	1.00536544159351	0.962390810798354	0.00772000383504526	Nonsignificant	1	Biological Process:oxidation-reduction process (GO:0055114)	isocitrate dehydrogenase (NAD+)	1.1.1.41	ko00020 Citrate cycle (TCA cycle) ko01100 Metabolic pathways ko01200 Carbon metabolism ko01210 2-Oxocarboxylic acid metabolism ko01230 Biosynthesis of amino acids	Isocitrate dehydrogenase, alpha subunit	E	Amino acid transport and metabolism ;	IPR024084 [Isopropylmalate dehydrogenase-like domain]	mitochondrion protein	--
A0A1L1STF9	SAFB-like transcription modulator	Sltm	243940.0	251159.2	202465.5	163423.4	223400.2	224432.2	1.14119931459137	0.317910221489883	0.190550785544427	Nonsignificant	0.876271118650356	0.317910221489883	-0.190550785544426	Nonsignificant	1	Molecular Function:nucleic acid binding (GO:0003676)	--	--	--	Hsp27-ERE-TATA-binding protein/Scaffold attachment factor (SAF-B)	K	Transcription ;	IPR000504 [RNA recognition motif domain] ; IPR003034[SAP domain]	nucleus protein	--
A0A1L1STK0	Glycerophosphodiester phosphodiesterase domain-containing protein 5	Gdpd5	192800.0	88180.4	82214.9	95064.3	84320.4	80645.7	1.39674168866409	0.439628585830795	0.48206523553535	Nonsignificant	0.715951996074839	0.439628585830795	-0.48206523553535	Nonsignificant	2	Biological Process:lipid metabolic process (GO:0006629),Molecular Function:phosphoric diester hydrolase activity (GO:0008081)	--	--	--	Glycerophosphoryl diester phosphodiesterase	C	Energy production and conversion ;	IPR030395 [Glycerophosphodiester phosphodiesterase domain]	--	--
A0A1L1SU24	39S ribosomal protein L4, mitochondrial	Mrpl4	90455.0	65056.4	72364.1	50486.3	52477.7	88185.8	1.19213046521629	0.442781752336548	0.253542131119545	Nonsignificant	0.838834363501122	0.442781752336548	-0.253542131119545	Nonsignificant	3	Molecular Function:structural constituent of ribosome (GO:0003735),Cellular Component:ribosome (GO:0005840),Biological Process:translation (GO:0006412)	large subunit ribosomal protein L4	--	ko03010 Ribosome	Mitochondrial/chloroplast ribosomal protein L4	J	Translation, ribosomal structure and biogenesis ;	IPR002136 [Ribosomal protein L4/L1e]	--	--
A0A1L1SU47	39S ribosomal protein L3, mitochondrial (Fragment)	Mrpl3	31588.0	30928.7	30502.3	30168.1	32168.6	33793.9	0.967631534599805	0.397193059160508	-0.0474703081352326	Nonsignificant	1.03345123039379	0.397193059160508	0.0474703081352326	Nonsignificant	4	Molecular Function:structural constituent of ribosome (GO:0003735),Cellular Component:intracellular (GO:0005622),Cellular Component:ribosome (GO:0005840),Biological Process:translation (GO:0006412)	large subunit ribosomal protein L3	--	ko03010 Ribosome	Mitochondrial/chloroplast ribosomal protein L3	J	Translation, ribosomal structure and biogenesis ;	IPR000597 [Ribosomal protein L3]	mitochondrion protein	--
A0A1L1SUP3	COX assembly mitochondrial protein	Cmc1	67705.0	97286.8	82798.4	103242.0	105494.5	114926.8	0.765580156909974	0.0523739500331911	-0.385374657825404	Nonsignificant	1.30619895379236	0.0523739500331911	0.385374657825404	Nonsignificant	--	--	COX assembly mitochondrial protein 1	--	--	Uncharacterized conserved protein	S	Function unknown ;	IPR013892 [Cytochrome c oxidase biogenesis protein Cmc1-like]	--	--
A0A1L1SUX8	Thy-1 membrane glycoprotein (Fragment)	Thy1	38238000.0	25111715.7	31851175.0	23681247.9	32129756.6	35890903.3	1.03815605349925	0.834579913862671	0.0540233229708604	Nonsignificant	0.963246321811987	0.834579913862671	-0.0540233229708604	Nonsignificant	--	--	Thy-1 cell surface antigen	--	ko04670 Leukocyte transendothelial migration	--	--	--	IPR013151 [Immunoglobulin]	--	--
A0A1L1SV25	Alpha-actinin-4	Actn4	5150200.0	3678457.1	4320609.1	3306239.5	3295967.2	3027051.1	1.3655534489896	0.054487722916873	0.449485783589194	Nonsignificant	0.732303814793863	0.054487722916873	-0.449485783589195	Nonsignificant	2	Molecular Function:calcium ion binding (GO:0005509),Molecular Function:protein binding (GO:0005515)	actinin alpha 1/4	--	ko04510 Focal adhesion ko04520 Adherens junction ko04530 Tight junction ko04670 Leukocyte transendothelial migration ko04810 Regulation of actin cytoskeleton ko05146 Amoebiasis ko05203 Viral carcinogenesis ko05322 Systemic lupus erythematosus	Ca2+-binding actin-bundling protein (actinin), alpha chain (EF-Hand protein superfamily)	Z	Cytoskeleton ;	IPR001715 [Calponin homology domain] ; IPR002017[Spectrin repeat] ; IPR002048[EF-hand domain] ; IPR014837[EF-hand, Ca insensitive]	cytoskeleton protein	--
A0A1L1SVG6	Choline transporter-like protein	Slc44a2	38203.0	30947.6	0.0	31001.5	0.0	34736.1	1.05191853672784	0.716394292257395	0.0730229829482509	Nonsignificant	0.950643956813101	0.716394292257395	-0.0730229829482509	Nonsignificant	--	--	solute carrier family 44 (choline transporter-like protein), member 2/4/5	--	ko05231 Choline metabolism in cancer	Choline transporter-like protein	I	Lipid transport and metabolism ;	IPR007603 [Choline transporter-like]	--	--
A0A1N9M5I8	Brefeldin A-inhibited guanine nucleotide-exchange protein 3	Arfgef3	631360.0	553607.1	436401.7	674599.3	392116.2	377443.3	1.12270811215498	0.626038599818487	0.16698289667673	Nonsignificant	0.890703459940761	0.626038599818487	-0.16698289667673	Nonsignificant	--	--	brefeldin A-inhibited guanine nucleotide-exchange protein 3	--	--	Uncharacterized conserved protein, contains Sec7 domain	U	Intracellular trafficking, secretion, and vesicular transport ;	IPR015403 [Sec7, C-terminal] ; IPR032629[Mon2, dimerisation and cyclophilin-binding domain]	--	--
A0A1S6GWG6	Vacuolar proton pump subunit B	Atp6v1b2	37714000.0	31388856.7	31685477.9	39205597.2	33937517.7	40145070.0	0.889663248545877	0.214203172725087	-0.168668738121066	Nonsignificant	1.12402080409016	0.214203172725087	0.168668738121066	Nonsignificant	3	Molecular Function:ATP binding (GO:0005524),Biological Process:proton transport (GO:0015992),Biological Process:ATP metabolic process (GO:0046034)	V-type H+-transporting ATPase subunit B	--	ko00190 Oxidative phosphorylation ko01100 Metabolic pathways ko04145 Phagosome ko04150 mTOR signaling pathway ko04721 Synaptic vesicle cycle ko04966 Collecting duct acid secretion ko05323 Rheumatoid arthritis	Vacuolar H+-ATPase V1 sector, subunit B	C	Energy production and conversion ;	IPR000194 [ATPase, F1/V1/A1 complex, alpha/beta subunit, nucleotide-binding domain] ; IPR004100[ATPase, F1/V1/A1 complex, alpha/beta subunit, N-terminal domain]	mitochondrion protein	--
A0A1S6GWG8	Uncharacterized protein	Dnaja4	401240.0	918133.0	350005.9	789030.9	927010.4	747008.4	0.677769068159688	0.235005777848466	-0.561134297886795	Nonsignificant	1.4754287957036	0.235005777848466	0.561134297886795	Nonsignificant	2	Molecular Function:heat shock protein binding (GO:0031072),Molecular Function:unfolded protein binding (GO:0051082)	DnaJ homolog subfamily A member 4	--	--	Molecular chaperone (DnaJ superfamily)	O	Posttranslational modification, protein turnover, chaperones ;	IPR001305 [Heat shock protein DnaJ, cysteine-rich domain] ; IPR001623[DnaJ domain] ; IPR002939[Chaperone DnaJ, C-terminal]	nucleus protein	--
A0A1S6GWH2	RNA helicase	Ddx39b	4534600.0	3282498.2	2783010.4	3397920.9	3475113.6	2852800.2	1.089891914367	0.628215718167855	0.124185068636553	Nonsignificant	0.917522175197337	0.628215718167855	-0.124185068636553	Nonsignificant	2	Molecular Function:nucleic acid binding (GO:0003676),Molecular Function:ATP binding (GO:0005524)	ATP-dependent RNA helicase UAP56/SUB2	3.6.4.13	ko03013 RNA transport ko03015 mRNA surveillance pathway ko03040 Spliceosome ko05164 Influenza A	ATP-dependent RNA helicase	A	RNA processing and modification ;	IPR001650 [Helicase, C-terminal] ; IPR011545[DEAD/DEAH box helicase domain]	nucleus protein	--
A0A1S6GWJ2	Uncharacterized protein	Gcdh	299280.0	556779.8	366505.6	525482.6	535734.1	229107.2	0.947487216194321	0.867188478033207	-0.0778216167830272	Nonsignificant	1.05542321089735	0.867188478033207	0.0778216167830273	Nonsignificant	4	Molecular Function:acyl-CoA dehydrogenase activity (GO:0003995),Biological Process:metabolic process (GO:0008152),Molecular Function:flavin adenine dinucleotide binding (GO:0050660),Biological Process:oxidation-reduction process (GO:0055114)	glutaryl-CoA dehydrogenase	1.3.8.6	ko00071 Fatty acid degradation ko00310 Lysine degradation ko00380 Tryptophan metabolism ko01100 Metabolic pathways	Glutaryl-CoA dehydrogenase	E	Amino acid transport and metabolism ;	IPR006091 [Acyl-CoA oxidase/dehydrogenase, central domain] ; IPR009075[Acyl-CoA dehydrogenase/oxidase C-terminal] ; IPR013786[Acyl-CoA dehydrogenase/oxidase, N-terminal]	mitochondrion protein	--
A0A1W2P6M3	39S ribosomal protein L42, mitochondrial	Mrpl42	63986.0	0.0	48100.0	60969.8	63543.7	63083.8	0.896222920052687	0.563282866962192	-0.158070472365343	Nonsignificant	1.11579382497963	0.563282866962192	0.158070472365343	Nonsignificant	--	--	large subunit ribosomal protein L42	--	--	Uncharacterized conserved protein	S	Function unknown ;	IPR019346 [Ribosomal protein S32, mitochondrial]	mitochondrion protein	--
A0A1W2P6P1	Small glutamine-rich tetratricopeptide repeat-containing protein alpha (Fragment)	Sgta	553450.0	923816.6	486775.9	410996.1	455726.3	971782.7	1.06828232350294	0.861821258917104	0.0952929699578379	Nonsignificant	0.936082136715473	0.861821258917104	-0.095292969957838	Nonsignificant	1	Molecular Function:protein binding (GO:0005515)	small glutamine-rich tetratricopeptide repeat-containing protein alpha	--	--	TPR repeat-containing protein	R	General function prediction only ;	IPR001440 [Tetratricopeptide repeat 1] ; IPR019734[Tetratricopeptide repeat] ; IPR032374[SGTA, homodimerisation domain]	cytoplasm protein	--
A0A1W2P729	Protein canopy homolog 2 (Fragment)	Cnpy2	290610.0	333838.8	301323.6	224570.0	275100.6	367989.6	1.06697575848241	0.68226689174232	0.0935273987354411	Nonsignificant	0.937228415969195	0.68226689174232	-0.0935273987354412	Nonsignificant	--	--	--	--	--	Predicted membrane protein, contains type II SA sequence	R	General function prediction only ;	IPR021852 [Domain of unknown function DUF3456]	--	--
A0A1W2P772	Plasma membrane calcium-transporting ATPase 1 (Fragment)	Atp2b1	196890.0	146753.8	237483.6	128760.2	332618.0	131491.5	0.98019413034601	0.959490707926776	-0.0288605873419551	Nonsignificant	1.02020606841116	0.959490707926776	0.0288605873419552	Nonsignificant	1	Molecular Function:calcium-transporting ATPase activity (GO:0005388)	Ca2+ transporting ATPase, plasma membrane	3.6.3.8	ko04020 Calcium signaling pathway ko04022 cGMP-PKG signaling pathway ko04024 cAMP signaling pathway ko04261 Adrenergic signaling in cardiomyocytes ko04925 Aldosterone synthesis and secretion ko04970 Salivary secretion ko04972 Pancreatic secretion	Calcium transporting ATPase	P	Inorganic ion transport and metabolism ;	IPR006068 [Cation-transporting P-type ATPase, C-terminal] ; IPR022141[Plasma membrane calcium transporting P-type ATPase, C-terminal]	--	--
A0A1W2P7G5	Coenzyme Q10A	Coq10a	54527.0	38783.8	42913.2	46302.9	32470.7	64549.5	0.950467858984351	0.831427799537475	-0.0732902533558769	Nonsignificant	1.05211343081983	0.831427799537475	0.0732902533558768	Nonsignificant	--	--	coenzyme Q-binding protein COQ10	--	--	Oligoketide cyclase/lipid transport protein	I	Lipid transport and metabolism ;	IPR005031 [Coenzyme Q-binding protein COQ10, START domain]	--	--
A0A1W2P7V0	Golgi-associated PDZ and coiled-coil motif-containing protein (Fragment)	Gopc	118220.0	131867.2	100810.3	106333.9	105711.4	116295.1	1.06870034878437	0.478085902013229	0.0958573947573502	Nonsignificant	0.935715985437343	0.478085902013229	-0.0958573947573502	Nonsignificant	1	Molecular Function:protein binding (GO:0005515)	--	--	--	FOG: PDZ domain	S	Function unknown ;	IPR001478 [PDZ domain]	synapse protein	--
A0A1W2P7X0	Costars family protein ABRACL (Fragment)	Abracl	547860.0	502328.9	403939.1	664563.8	448254.5	83088.9	1.2159204326222	0.64844142830932	0.282048824820025	Nonsignificant	0.822422235181497	0.64844142830932	-0.282048824820025	Nonsignificant	--	--	--	--	--	Uncharacterized conserved protein	S	Function unknown ;	IPR027817 [Costars domain]	--	--
A0A1W2P7X3	Acid phosphatase	Acp1	772310.0	1323399.9	545551.7	1338767.9	1179244.4	1292420.8	0.693165719140955	0.173677389648802	-0.528727787833418	Nonsignificant	1.44265645629346	0.173677389648802	0.528727787833419	Nonsignificant	--	--	--	--	--	Protein tyrosine phosphatase	T	Signal transduction mechanisms ;	IPR023485 [Phosphotyrosine protein phosphatase I superfamily]	cytoplasm protein	--
A0A1W2P7Y9	Neuronal cell adhesion molecule	Nrcam	4789100.0	5696597.4	5077447.9	5518890.2	4500221.9	4972834.7	1.03810035531876	0.657235585846257	0.0539459187654346	Nonsignificant	0.963298003778195	0.657235585846257	-0.0539459187654346	Nonsignificant	1	Molecular Function:protein binding (GO:0005515)	neuronal cell adhesion molecule	--	ko04514 Cell adhesion molecules (CAMs)	Neural cell adhesion molecule L1	T	Signal transduction mechanisms ;	IPR003961 [Fibronectin type III] ; IPR013098[Immunoglobulin I-set] ; IPR026966[Neurofascin/L1/NrCAM, C-terminal domain]	plasma membrane protein	--
A0A1W2P812	Ankyrin-3	Ank3	138970.0	162449.3	115138.5	165663.3	136635.1	164589.8	0.892200316906703	0.370332973076631	-0.164560434335113	Nonsignificant	1.12082452903295	0.370332973076631	0.164560434335113	Nonsignificant	2	Molecular Function:protein binding (GO:0005515),Biological Process:signal transduction (GO:0007165)	ankyrin	--	ko05205 Proteoglycans in cancer	Ankyrin	M	Cell wall/membrane/envelope biogenesis ;	IPR000488 [Death domain] ; IPR000906[ZU5 domain] ; IPR020683[Ankyrin repeat-containing domain]	cytoskeleton protein	--
A0A1W2P872	RNA-binding protein Nova-2	Nova2	601840.0	585817.5	991113.4	683668.7	837336.9	767895.7	0.951885037594238	0.805780482875939	-0.0711407500387628	Nonsignificant	1.0505470308971	0.805780482875939	0.0711407500387627	Nonsignificant	1	Molecular Function:RNA binding (GO:0003723)	RNA-binding protein Nova	--	--	RNA-binding protein NOVA1/PASILLA and related KH domain proteins	AR	RNA processing and modification ; General function prediction only ;	IPR004088 [K Homology domain, type 1]	nucleus protein	--
A0A1W2P882	Plasma membrane calcium-transporting ATPase 1 (Fragment)	Atp2b1	48561.0	41201.2	61279.9	31820.6	46783.7	41874.1	1.25368613793012	0.237124752873673	0.326176212631599	Nonsignificant	0.797647808127668	0.237124752873673	-0.326176212631599	Nonsignificant	1	Molecular Function:calcium-transporting ATPase activity (GO:0005388)	Ca2+ transporting ATPase, plasma membrane	3.6.3.8	ko04020 Calcium signaling pathway ko04022 cGMP-PKG signaling pathway ko04024 cAMP signaling pathway ko04261 Adrenergic signaling in cardiomyocytes ko04925 Aldosterone synthesis and secretion ko04970 Salivary secretion ko04972 Pancreatic secretion	Calcium transporting ATPase	P	Inorganic ion transport and metabolism ;	IPR006068 [Cation-transporting P-type ATPase, C-terminal] ; IPR022141[Plasma membrane calcium transporting P-type ATPase, C-terminal]	--	--
A0A1Y7VJ05	HECT-type E3 ubiquitin transferase (Fragment)	Hecw1	39007.0	38594.7	23677.2	0.0	26869.4	30239.4	1.18229181258697	0.489688443659825	0.241586164629445	Nonsignificant	0.845814873581763	0.489688443659825	-0.241586164629445	Nonsignificant	2	Molecular Function:ubiquitin-protein transferase activity (GO:0004842),Molecular Function:protein binding (GO:0005515)	E3 ubiquitin-protein ligase HECW1	2.3.2.26	--	Ubiquitin protein ligase RSP5/NEDD4	O	Posttranslational modification, protein turnover, chaperones ;	IPR000569 [HECT domain] ; IPR001202[WW domain]	cytoplasm protein	--
A0A1Y7VJ48	Tubulin-specific chaperone A	Tbca	743610.0	955953.4	953995.0	990576.2	1033796.1	859509.6	0.920134212153417	0.431275370730186	-0.120083784711083	Nonsignificant	1.08679797663394	0.431275370730186	0.120083784711083	Nonsignificant	3	Biological Process:tubulin complex assembly (GO:0007021),Biological Process:post-chaperonin tubulin folding pathway (GO:0007023),Molecular Function:beta-tubulin binding (GO:0048487)	tubulin-specific chaperone A	--	--	Beta-tubulin folding cofactor A	O	Posttranslational modification, protein turnover, chaperones ;	IPR004226 [Tubulin binding cofactor A]	--	--
A0A1Y7VJZ2	Maleylacetoacetate isomerase	Gstz1	638140.0	550266.3	771424.8	730816.0	418154.4	704010.7	1.05766383693822	0.779488744201429	0.0808811606787427	Nonsignificant	0.945479995699629	0.779488744201429	-0.0808811606787427	Nonsignificant	1	Molecular Function:protein binding (GO:0005515)	maleylacetoacetate isomerase	5.2.1.2	ko00350 Tyrosine metabolism ko01100 Metabolic pathways	Glutathione S-transferase	O	Posttranslational modification, protein turnover, chaperones ;	IPR004045 [Glutathione S-transferase, N-terminal] ; IPR004046[Glutathione S-transferase, C-terminal]	cytoplasm protein	--
A0A1Y7VK09	Ryanodine receptor 2 (Fragment)	Ryr2	64681.0	74421.2	94576.8	80006.6	0.0	64147.3	1.08069223239885	0.680638930677773	0.1119557201023	Nonsignificant	0.925332828367119	0.680638930677773	-0.111955720102301	Nonsignificant	--	--	ryanodine receptor 2	--	ko04020 Calcium signaling pathway ko04024 cAMP signaling pathway ko04260 Cardiac muscle contraction ko04261 Adrenergic signaling in cardiomyocytes ko04371 Apelin signaling pathway ko04713 Circadian entrainment ko04911 Insulin secretion ko04921 Oxytocin signaling pathway ko04972 Pancreatic secretion ko05410 Hypertrophic cardiomyopathy (HCM) ko05412 Arrhythmogenic right ventricular cardiomyopathy (…	Ca2+ release channel (ryanodine receptor)	T	Signal transduction mechanisms ;	--	--	--
A0A1Y7VK19	Iron-sulfur cluster assembly 2 homolog, mitochondrial (Fragment)	Isca2	314240.0	138527.8	191193.4	126158.0	413114.8	284398.9	0.781817804350933	0.573920330405734	-0.355095655365918	Nonsignificant	1.27907038498593	0.573920330405734	0.355095655365918	Nonsignificant	--	--	iron-sulfur cluster assembly 2	--	--	Mitochondrial Fe-S cluster biosynthesis protein ISA2 (contains a HesB-like domain)	CU	Energy production and conversion ; Intracellular trafficking, secretion, and vesicular transport ;	IPR000361 [FeS cluster biogenesis]	mitochondrion protein	--
A0A1Y7VK84	ATP synthase subunit s, mitochondrial (Fragment)	Dmac2l	60015.0	50078.5	55487.5	48576.9	62389.1	51989.2	1.01611363123116	0.870820271870458	0.0230617466444953	Nonsignificant	0.984141900338807	0.870820271870458	-0.0230617466444951	Nonsignificant	--	--	ATP synthase, H+ transporting, mitochondrial F0 complex, subunit s	--	--	Uncharacterized conserved protein	S	Function unknown ;	--	--	--
A0A1Y7VK92	D(1A) dopamine receptor	Drd1	109520.0	343188.9	448945.7	348389.3	511764.4	57956.8	0.98207634048407	0.975271721237699	-0.0260929198819842	Nonsignificant	1.01825078028771	0.975271721237699	0.0260929198819842	Nonsignificant	3	Molecular Function:G-protein coupled receptor activity (GO:0004930),Biological Process:G-protein coupled receptor signaling pathway (GO:0007186),Cellular Component:integral component of membrane (GO:0016021)	dopamine receptor D1	--	ko04020 Calcium signaling pathway ko04024 cAMP signaling pathway ko04080 Neuroactive ligand-receptor interaction ko04540 Gap junction ko04728 Dopaminergic synapse ko05012 Parkinson's disease ko05030 Cocaine addiction ko05031 Amphetamine addiction ko05032 Morphine addiction ko05034 Alcoholism	FOG: 7 transmembrane receptor	R	General function prediction only ;	IPR000276 [G protein-coupled receptor, rhodopsin-like]	plasma membrane protein	--
A0A1Y7VLK0	Peptidylprolyl isomerase	Fkbp3	707880.0	717485.1	1503875.8	1663111.4	1101493.2	950304.5	0.788509441590374	0.485841467069002	-0.342800064977398	Nonsignificant	1.26821563224793	0.485841467069002	0.342800064977398	Nonsignificant	--	--	FK506-binding protein 3	5.2.1.8	--	FKBP-type peptidyl-prolyl cis-trans isomerase	O	Posttranslational modification, protein turnover, chaperones ;	IPR001179 [FKBP-type peptidyl-prolyl cis-trans isomerase domain]	nucleus protein	--
A0A1Y7VLP0	ATP synthase membrane subunit 6.8PL (Fragment)	Atp5mpl	2267000.0	1962250.0	2065028.7	1967691.2	2069648.3	0.0	1.03934430086942	0.560396249833528	0.0556736512335031	Nonsignificant	0.962145074700934	0.560396249833528	-0.0556736512335033	Nonsignificant	1	Cellular Component:mitochondrion (GO:0005739)	6.8 kDa mitochondrial proteolipid	--	--	--	--	--	IPR012574 [Mitochondrial proteolipid]	--	--
A0A1Y7VMA0	Ribosyldihydronicotinamide dehydrogenase [quinone] (Fragment)	Nqo2	115340.0	94067.8	103071.7	78817.4	81261.5	82781.1	1.28666515688051	0.0208350390834579	0.363636653899959	Significant	0.777202984515784	0.0208350390834579	-0.363636653899959	Significant	--	--	ribosyldihydronicotinamide dehydrogenase (quinone)	1.10.5.1	--	--	--	--	IPR003680 [Flavodoxin-like fold]	cytoplasm protein	--
A0A1Y7VN19	Dehydrogenase/reductase SDR family member 7 (Fragment)	Dhrs7	50272.0	0.0	101387.9	193420.3	162698.5	43618.7	0.569098095625254	0.422561664673225	-0.813250743103689	Nonsignificant	1.75716630873861	0.422561664673225	0.813250743103689	Nonsignificant	--	--	dehydrogenase/reductase SDR family member 7	1.1.-.-	--	Predicted dehydrogenase	Q	Secondary metabolites biosynthesis, transport and catabolism ;	IPR002347 [Short-chain dehydrogenase/reductase SDR]	endoplasmic reticulum protein	--
A0A217FL83	Coiled-coil domain-containing protein 85C	Ccdc85c	228670.0	234990.9	180399.8	189720.1	199480.5	194765.0	1.10290863023438	0.315440347851555	0.141313276724572	Nonsignificant	0.906693421908836	0.315440347851555	-0.141313276724572	Nonsignificant	--	--	--	--	--	Uncharacterized conserved proteins (Hepatitis delta antigen-interacting protein A)	S	Function unknown ;	IPR019359 [CCDC85 family]	--	--
A0A286YCB8	Calcium/calmodulin-dependent protein kinase type II subunit gamma (Fragment)	Camk2g	194050.0	232511.6	172453.3	195407.6	185063.6	129117.7	1.17548655396536	0.332531874545554	0.233258036533736	Nonsignificant	0.850711559929478	0.332531874545554	-0.233258036533736	Nonsignificant	3	Molecular Function:protein kinase activity (GO:0004672),Molecular Function:ATP binding (GO:0005524),Biological Process:protein phosphorylation (GO:0006468)	calcium/calmodulin-dependent protein kinase (CaM kinase) II	2.7.11.17	ko04012 ErbB signaling pathway ko04020 Calcium signaling pathway ko04024 cAMP signaling pathway ko04066 HIF-1 signaling pathway ko04114 Oocyte meiosis ko04217 Necroptosis ko04261 Adrenergic signaling in cardiomyocytes ko04310 Wnt signaling pathway ko04360 Axon guidance ko04713 Circadian entrainment ko04720 Long-term potentiation ko04722 Neurotrophin signaling pathway ko04725 Cholinergic synapse k…	Ca2+/calmodulin-dependent protein kinase, EF-Hand protein superfamily	T	Signal transduction mechanisms ;	IPR000719 [Protein kinase domain]	Golgi apparatus protein	--
A0A286YCI8	Sorbin and SH3 domain-containing protein 1	Sorbs1	933520.0	1474576.6	843398.0	885828.9	1130490.0	869647.4	1.12665716158917	0.600217310602887	0.172048574496944	Nonsignificant	0.887581452541856	0.600217310602887	-0.172048574496944	Nonsignificant	1	Molecular Function:protein binding (GO:0005515)	sorbin and SH3 domain containing 1	--	ko03320 PPAR signaling pathway ko04520 Adherens junction ko04910 Insulin signaling pathway	--	--	--	IPR001452 [SH3 domain] ; IPR003127[SoHo domain] ; IPR011511[Variant SH3 domain]	plasma membrane protein	--
A0A286YCJ4	Spastin (Fragment)	Spast	100840.0	101821.0	69840.1	79578.3	85056.3	79540.7	1.11600600060694	0.425769277613745	0.158344784355812	Nonsignificant	0.89605252969621	0.425769277613745	-0.158344784355812	Nonsignificant	--	--	spastin	3.6.4.3	--	AAA+-type ATPase	O	Posttranslational modification, protein turnover, chaperones ;	--	--	--
A0A286YCQ5	Nidogen-2 (Fragment)	Nid2	76419.0	175371.2	83113.4	42447.9	52506.6	93892.3	1.77341421723852	0.243211845582429	0.826529546592404	Nonsignificant	0.563884054993736	0.243211845582429	-0.826529546592403	Nonsignificant	1	Molecular Function:calcium ion binding (GO:0005509)	nidogen (entactin)	--	--	Nidogen and related basement membrane protein proteins	MW	Cell wall/membrane/envelope biogenesis ; Extracellular structures ;	IPR000033 [LDLR class B repeat] ; IPR000716[Thyroglobulin type-1] ; IPR001881[EGF-like calcium-binding domain] ; IPR006605[G2 nidogen/fibulin G2F]	plasma membrane protein	--
A0A286YCW7	Neuritin (Fragment)	Nrn1	642810.0	536188.7	522727.5	499745.9	596398.2	568642.4	1.02218885124309	0.808747782552471	0.0316617614243239	Nonsignificant	0.978292806445596	0.808747782552471	-0.0316617614243238	Nonsignificant	--	--	--	--	--	--	--	--	--	--	--
A0A286YCW8	Calcium/calmodulin-dependent protein kinase type II subunit gamma (Fragment)	Camk2g	441920.0	412074.6	301918.7	319841.8	319880.9	351590.7	1.16604224254408	0.279200888150763	0.221620054408863	Nonsignificant	0.85760186339235	0.279200888150763	-0.221620054408863	Nonsignificant	5	Molecular Function:protein kinase activity (GO:0004672),Molecular Function:calmodulin-dependent protein kinase activity (GO:0004683),Molecular Function:calmodulin binding (GO:0005516),Molecular Function:ATP binding (GO:0005524),Biological Process:protein phosphorylation (GO:0006468)	calcium/calmodulin-dependent protein kinase (CaM kinase) II	2.7.11.17	ko04012 ErbB signaling pathway ko04020 Calcium signaling pathway ko04024 cAMP signaling pathway ko04066 HIF-1 signaling pathway ko04114 Oocyte meiosis ko04217 Necroptosis ko04261 Adrenergic signaling in cardiomyocytes ko04310 Wnt signaling pathway ko04360 Axon guidance ko04713 Circadian entrainment ko04720 Long-term potentiation ko04722 Neurotrophin signaling pathway ko04725 Cholinergic synapse k…	--	--	--	IPR000719 [Protein kinase domain] ; IPR013543[Calcium/calmodulin-dependent protein kinase II, association-domain]	Golgi apparatus protein	--
A0A286YCX4	Mitochondrial intermediate peptidase	Mipep	55160.0	32344.9	23301.4	29117.4	20168.7	51869.9	1.09540017398869	0.821761056146677	0.131458014630632	Nonsignificant	0.912908381563142	0.821761056146677	-0.131458014630632	Nonsignificant	--	--	mitochondrial intermediate peptidase	3.4.24.59	--	Metalloendopeptidase family - mitochondrial intermediate peptidase	O	Posttranslational modification, protein turnover, chaperones ;	--	mitochondrion protein	--
A0A286YCX6	Trafficking protein particle complex 8	Trappc8	435520.0	385516.3	306691.2	495881.0	339036.7	358846.8	0.944681719049277	0.740293777524017	-0.0820997546479333	Nonsignificant	1.05855758594164	0.740293777524017	0.0820997546479333	Nonsignificant	--	--	trafficking protein particle complex subunit 8	--	--	Protein with predicted involvement in meiosis (GSG1)	D	Cell cycle control, cell division, chromosome partitioning ;	IPR024420 [TRAPP III complex, Trs85]	--	--
A0A286YDB8	Elongator complex protein 3	Elp3	55464.0	66935.9	48216.7	46887.1	43591.9	54719.5	1.17505759357018	0.254308132828228	0.232731469915206	Nonsignificant	0.851022116253635	0.254308132828228	-0.232731469915206	Nonsignificant	3	Molecular Function:catalytic activity (GO:0003824),Molecular Function:N-acetyltransferase activity (GO:0008080),Molecular Function:iron-sulfur cluster binding (GO:0051536)	elongator complex protein 3	2.3.1.48	--	RNA polymerase II elongator complex, subunit ELP3/histone acetyltransferase	BK	Chromatin structure and dynamics ; Transcription ;	IPR000182 [GNAT domain] ; IPR007197[Radical SAM] ; IPR032432[Radical SAM, C-terminal extension]	nucleus protein	--
A0A286YDE4	Tau-tubulin kinase 1	Ttbk1	43751.0	36607.0	0.0	34695.1	53082.0	0.0	0.915477954956361	0.742985486717862	-0.127402949070168	Nonsignificant	1.09232559297145	0.742985486717862	0.127402949070168	Nonsignificant	3	Molecular Function:protein kinase activity (GO:0004672),Molecular Function:ATP binding (GO:0005524),Biological Process:protein phosphorylation (GO:0006468)	tau tubulin kinase	2.7.11.26	--	Casein kinase (serine/threonine/tyrosine protein kinase)	T	Signal transduction mechanisms ;	IPR000719 [Protein kinase domain]	cytoplasm protein	--
A0A286YDH6	Calcium-dependent secretion activator 1	Cadps	61306.0	1015751.7	1075829.0	1024405.0	1021510.4	936600.8	0.721835710397818	0.48892420484789	-0.470257577394183	Nonsignificant	1.38535678630928	0.48892420484789	0.470257577394183	Nonsignificant	--	--	calcium-dependent secretion activator	--	--	Ca2+-dependent activator protein	T	Signal transduction mechanisms ;	IPR001849 [Pleckstrin homology domain]	--	--
A0A286YDI8	Sec24-related gene family, member C (S. cerevisiae)	Sec24c	588610.0	482494.1	520883.9	712315.0	452053.1	393116.5	1.02215328485431	0.916352238029191	0.0316115629259303	Nonsignificant	0.978326846684774	0.916352238029191	-0.0316115629259301	Nonsignificant	4	Biological Process:intracellular protein transport (GO:0006886),Biological Process:ER to Golgi vesicle-mediated transport (GO:0006888),Molecular Function:zinc ion binding (GO:0008270),Cellular Component:COPII vesicle coat (GO:0030127)	protein transport protein SEC24	--	ko04141 Protein processing in endoplasmic reticulum	Vesicle coat complex COPII, subunit SFB3	U	Intracellular trafficking, secretion, and vesicular transport ;	IPR006895 [Zinc finger, Sec23/Sec24-type] ; IPR006896[Sec23/Sec24, trunk domain] ; IPR006900[Sec23/Sec24, helical domain] ; IPR007123[Gelsolin-like domain] ; IPR012990[Sec23/Sec24 beta-sandwich]	cytoplasm protein	--
A0A286YDU3	AP complex subunit sigma	Ap3s1	234830.0	277276.3	953213.2	370458.7	294720.2	460733.3	1.30145094795136	0.658808640005602	0.380120937188879	Nonsignificant	0.768373177317302	0.658808640005602	-0.380120937188879	Nonsignificant	--	--	AP-3 complex subunit sigma	--	ko04142 Lysosome	Clathrin adaptor complex, small subunit	U	Intracellular trafficking, secretion, and vesicular transport ;	IPR022775 [AP complex, mu/sigma subunit]	Golgi apparatus protein	--
A0A286YEB7	40S ribosomal protein S24	Rps24	618890.0	555109.4	695017.5	442431.3	519023.0	529334.8	1.25370979704641	0.0612874101001213	0.326203438399393	Nonsignificant	0.797632755487658	0.0612874101001213	-0.326203438399393	Nonsignificant	4	Molecular Function:structural constituent of ribosome (GO:0003735),Cellular Component:intracellular (GO:0005622),Cellular Component:ribosome (GO:0005840),Biological Process:translation (GO:0006412)	small subunit ribosomal protein S24e	--	ko03010 Ribosome	40S ribosomal protein S24	J	Translation, ribosomal structure and biogenesis ;	IPR001976 [Ribosomal protein S24e]	--	--
A0A2C9F2A2	Ras and Rab interactor 1	Rin1	620480.0	516217.4	485772.4	483429.9	435968.8	466942.5	1.17032502532566	0.141808064720954	0.226909254001625	Nonsignificant	0.854463485237137	0.141808064720954	-0.226909254001625	Nonsignificant	--	--	Ras and Rab interactor 1	--	ko04014 Ras signaling pathway	RAS effector RIN1 (contains VPS domain)	U	Intracellular trafficking, secretion, and vesicular transport ;	IPR003123 [VPS9 domain]	cytoplasm protein	--
A0A2C9F2C1	Synaptotagmin-7	Syt7	897400.0	1251646.2	960902.9	1349198.7	864114.8	984802.3	0.972431673674856	0.879593178480017	-0.0403312098409127	Nonsignificant	1.02834988521195	0.879593178480017	0.0403312098409127	Nonsignificant	1	Molecular Function:protein binding (GO:0005515)	synaptotagmin-7	--	--	Ca2+-dependent phospholipid-binding protein Synaptotagmin, required for synaptic vesicle and secretory granule exocytosis	TU	Signal transduction mechanisms ; Intracellular trafficking, secretion, and vesicular transport ;	IPR000008 [C2 domain]	microsome protein	--
A0A2I3BPM1	ERO1-like protein alpha (Fragment)	Ero1a	246240.0	227573.9	232431.0	278305.2	219162.8	205255.2	1.00501150381829	0.961877644987874	0.00721201524162703	Nonsignificant	0.995013486115086	0.961877644987874	-0.0072120152416272	Nonsignificant	3	Molecular Function:protein disulfide isomerase activity (GO:0003756),Cellular Component:endoplasmic reticulum (GO:0005783),Biological Process:oxidation-reduction process (GO:0055114)	ERO1-like protein alpha	1.8.4.-	ko04141 Protein processing in endoplasmic reticulum	Endoplasmic reticulum membrane-associated oxidoreductin involved in disulfide bond formation	OU	Posttranslational modification, protein turnover, chaperones ; Intracellular trafficking, secretion, and vesicular transport ;	IPR007266 [Endoplasmic reticulum oxidoreductin 1]	endoplasmic reticulum protein	--
A0A2I3BPW0	Protein NDRG2 (Fragment)	Ndrg2	1828200.0	773848.0	3086749.5	2986507.5	2380177.0	3095569.7	0.672255567553147	0.259729041195923	-0.572918296484189	Nonsignificant	1.48752951744195	0.259729041195923	0.572918296484189	Nonsignificant	--	--	--	--	--	Differentiation-related gene 1 protein (NDR1 protein), related proteins	S	Function unknown ;	IPR004142 [NDRG]	plasma membrane protein	--
A0A2I3BQ34	8-oxo-dGDP phosphatase NUDT18	Nudt18	43247.0	42739.2	44625.0	52752.5	34279.8	36738.8	1.05526411254323	0.732363179547088	0.0776041232638522	Nonsignificant	0.947630065415523	0.732363179547088	-0.0776041232638524	Nonsignificant	--	--	8-oxo-dGDP phosphatase	3.6.1.58	--	--	--	--	--	--	--
A0A2I3BQ48	Diacylglycerol kinase	Dgkh	697570.0	1128204.5	445760.1	869644.6	579285.9	523022.0	1.15192155997672	0.681880037336967	0.204042479900465	Nonsignificant	0.868114665741829	0.681880037336967	-0.204042479900465	Nonsignificant	4	Molecular Function:diacylglycerol kinase activity (GO:0004143),Biological Process:protein kinase C-activating G-protein coupled receptor signaling pathway (GO:0007205),Molecular Function:kinase activity (GO:0016301),Biological Process:intracellular signal transduction (GO:0035556)	diacylglycerol kinase (ATP)	2.7.1.107	ko00561 Glycerolipid metabolism ko00564 Glycerophospholipid metabolism ko01100 Metabolic pathways ko04070 Phosphatidylinositol signaling system ko04072 Phospholipase D signaling pathway ko05231 Choline metabolism in cancer	Diacylglycerol kinase	I	Lipid transport and metabolism ;	IPR000756 [Diacylglycerol kinase, accessory domain] ; IPR001206[Diacylglycerol kinase, catalytic domain] ; IPR001849[Pleckstrin homology domain] ; IPR002219[Protein kinase C-like, phorbol ester/diacylglycerol-binding domain]	cytoplasm protein	--
A0A2I3BQF4	60S ribosomal protein L30	Rpl30	375250.0	470727.8	422014.1	463918.8	358982.2	315942.4	1.11340321241709	0.453262989358489	0.154976150819993	Nonsignificant	0.898147220025617	0.453262989358489	-0.154976150819993	Nonsignificant	--	--	--	--	--	60S ribosomal protein L30	J	Translation, ribosomal structure and biogenesis ;	IPR004038 [Ribosomal protein L7Ae/L30e/S12e/Gadd45]	--	--
A0A2I3BQJ1	Serine/threonine-protein phosphatase 6 regulatory ankyrin repeat subunit A	Ankrd28	69733.0	111969.5	0.0	52971.0	53292.6	56744.0	1.6720309359809	0.333050155894076	0.741601540465052	Nonsignificant	0.598075058589361	0.333050155894076	-0.741601540465053	Nonsignificant	1	Molecular Function:protein binding (GO:0005515)	serine/threonine-protein phosphatase 6 regulatory ankyrin repeat subunit A	--	--	FOG: Ankyrin repeat	R	General function prediction only ;	IPR002110 [Ankyrin repeat] ; IPR020683[Ankyrin repeat-containing domain]	cytoskeleton protein	--
A0A2I3BQK1	CYFIP-related Rac1 interactor B (Fragment)	Cyrib	206400.0	221407.1	267997.5	205498.1	247081.6	150170.8	1.15438245177731	0.408705405862003	0.207121274132433	Nonsignificant	0.866264034471747	0.408705405862003	-0.207121274132433	Nonsignificant	--	--	--	--	--	Uncharacterized conserved protein	S	Function unknown ;	IPR009828 [Protein of unknown function DUF1394]	--	--
A0A2I3BQP6	Calcium/calmodulin-dependent protein kinase	Camk2g	1770200.0	1791742.9	2114971.2	1791465.3	2349838.7	1687050.7	0.974016577954667	0.839767878483616	-0.0379817674160391	Nonsignificant	1.02667657063897	0.839767878483616	0.0379817674160392	Nonsignificant	5	Molecular Function:protein kinase activity (GO:0004672),Molecular Function:calmodulin-dependent protein kinase activity (GO:0004683),Molecular Function:calmodulin binding (GO:0005516),Molecular Function:ATP binding (GO:0005524),Biological Process:protein phosphorylation (GO:0006468)	calcium/calmodulin-dependent protein kinase (CaM kinase) II	2.7.11.17	ko04012 ErbB signaling pathway ko04020 Calcium signaling pathway ko04024 cAMP signaling pathway ko04066 HIF-1 signaling pathway ko04114 Oocyte meiosis ko04217 Necroptosis ko04261 Adrenergic signaling in cardiomyocytes ko04310 Wnt signaling pathway ko04360 Axon guidance ko04713 Circadian entrainment ko04720 Long-term potentiation ko04722 Neurotrophin signaling pathway ko04725 Cholinergic synapse k…	Ca2+/calmodulin-dependent protein kinase, EF-Hand protein superfamily	T	Signal transduction mechanisms ;	IPR000719 [Protein kinase domain] ; IPR013543[Calcium/calmodulin-dependent protein kinase II, association-domain]	Golgi apparatus protein	--
A0A2I3BQY8	Protein N-terminal glutamine amidohydrolase	Wdyhv1	136870.0	0.0	95420.5	132306.7	31721.1	117611.5	1.23717020316412	0.642889628426974	0.307043992124499	Nonsignificant	0.808296221039316	0.642889628426974	-0.307043992124499	Nonsignificant	--	--	protein N-terminal glutamine amidohydrolase	3.5.1.122	--	Uncharacterized conserved protein	S	Function unknown ;	IPR023128 [Protein N-terminal glutamine amidohydrolase, alpha beta roll]	--	--
A0A2I3BR72	Roundabout homolog 2	Robo2	478260.0	594967.9	423694.4	424369.5	280228.0	351601.1	1.4172735127655	0.0881618275113555	0.503118203868079	Nonsignificant	0.705580109268196	0.0881618275113555	-0.503118203868079	Nonsignificant	1	Molecular Function:protein binding (GO:0005515)	roundabout, axon guidance receptor 2	--	ko04360 Axon guidance	Axon guidance receptor Dscam	T	Signal transduction mechanisms ;	IPR003961 [Fibronectin type III] ; IPR013098[Immunoglobulin I-set]	plasma membrane protein	--
A0A2I3BRL8	Predicted gene 7324	Gm7324	1498700.0	1261311.4	1113355.9	1325043.1	1155136.8	1351506.5	1.01087795180733	0.918784587318755	0.0156088241931709	Nonsignificant	0.989239104693221	0.918784587318755	-0.0156088241931711	Nonsignificant	1	Molecular Function:nucleic acid binding (GO:0003676)	heterogeneous nuclear ribonucleoprotein G	--	ko03040 Spliceosome	--	--	--	IPR000504 [RNA recognition motif domain] ; IPR012604[RBM1CTR]	cytoplasm protein	--
A0A2I3BRM6	Heterogeneous nuclear ribonucleoproteins C1/C2 (Fragment)	Hnrnpc	334780.0	395864.4	433111.1	317031.0	405480.1	280138.5	1.16068016184318	0.316528356685267	0.214970476516319	Nonsignificant	0.861563790675962	0.316528356685267	-0.214970476516318	Nonsignificant	1	Molecular Function:nucleic acid binding (GO:0003676)	heterogeneous nuclear ribonucleoprotein C1/C2	--	ko03040 Spliceosome	FOG: RRM domain	R	General function prediction only ;	IPR000504 [RNA recognition motif domain]	nucleus protein	--
A0A2I3BRT5	Tuberin	Tsc2	191130.0	224653.4	186105.8	224163.7	146915.1	291364.8	0.908589350097125	0.66641960889804	-0.138299699741562	Nonsignificant	1.10060722139557	0.66641960889804	0.138299699741562	Nonsignificant	3	Molecular Function:GTPase activator activity (GO:0005096),Biological Process:positive regulation of GTPase activity (GO:0043547),Biological Process:regulation of small GTPase mediated signal transduction (GO:0051056)	tuberous sclerosis 2	--	ko04072 Phospholipase D signaling pathway ko04115 p53 signaling pathway ko04140 Autophagy - animal ko04150 mTOR signaling pathway ko04151 PI3K-Akt signaling pathway ko04152 AMPK signaling pathway ko04211 Longevity regulating pathway ko04218 Cellular senescence ko04910 Insulin signaling pathway ko04919 Thyroid hormone signaling pathway ko05165 Human papillomavirus infection ko05231 Choline metabol…	Tuberin - Rap/ran-GTPase-activating protein	DT	Cell cycle control, cell division, chromosome partitioning ; Signal transduction mechanisms ;	IPR000331 [Rap GTPase activating protein domain] ; IPR018515[Tuberin-type domain] ; IPR024584[Tuberin, N-terminal]	cytoplasm protein	--
A0A2I3BRW0	Signal peptidase complex subunit 1	Spcs1	122490.0	112169.1	85899.9	91445.3	90863.2	95519.7	1.15380296168639	0.320506551211238	0.206396871757219	Nonsignificant	0.866699109992232	0.320506551211238	-0.206396871757219	Nonsignificant	4	Cellular Component:signal peptidase complex (GO:0005787),Biological Process:signal peptide processing (GO:0006465),Molecular Function:peptidase activity (GO:0008233),Cellular Component:integral component of membrane (GO:0016021)	signal peptidase complex subunit 1	3.4.-.-	ko03060 Protein export	Signal peptidase subunit	U	Intracellular trafficking, secretion, and vesicular transport ;	IPR009542 [Microsomal signal peptidase 12kDa subunit]	--	--
A0A2K6EDJ7	Inter alpha-trypsin inhibitor, heavy chain 4	Itih4	23192.0	13836.0	0.0	45811.0	26579.9	0.0	0.511500754929142	0.240038862794109	-0.967191725626973	Nonsignificant	1.95503132764395	0.240038862794109	0.967191725626973	Nonsignificant	2	Molecular Function:serine-type endopeptidase inhibitor activity (GO:0004867),Biological Process:hyaluronan metabolic process (GO:0030212)	--	--	--	--	--	--	IPR002035 [von Willebrand factor, type A] ; IPR010600[Inter-alpha-trypsin inhibitor heavy chain, C-terminal] ; IPR013694[VIT domain]	extracell protein	--
A0A2R8VH99	Tudor-interacting repair regulator protein	Nudt16l1	128320.0	101822.1	123304.3	101619.2	108562.2	103104.5	1.12819121447853	0.186081027043451	0.174011607453744	Nonsignificant	0.88637456768551	0.186081027043451	-0.174011607453744	Nonsignificant	--	--	NUDT16-like protein 1	--	ko05205 Proteoglycans in cancer	--	--	--	--	--	--
A0A2R8VHF9	Myosin-11	Myh11	446490.0	501561.9	588352.9	338024.3	300261.3	339918.7	1.57063795364629	0.0126390013862889	0.651350664607609	Significant	0.636683965059208	0.0126390013862889	-0.651350664607608	Significant	3	Molecular Function:motor activity (GO:0003774),Molecular Function:ATP binding (GO:0005524),Cellular Component:myosin complex (GO:0016459)	myosin heavy chain	--	ko04530 Tight junction	Myosin class II heavy chain	Z	Cytoskeleton ;	IPR001609 [Myosin head, motor domain] ; IPR002928[Myosin tail] ; IPR004009[Myosin, N-terminal, SH3-like]	nucleus protein	--
A0A2R8VHH9	Alpha-galactosidase (Fragment)	Naga	55818.0	64398.7	84339.8	20424.6	14437.0	31291.6	3.09216334206055	0.00920085489045457	1.62861653095632	Significant	0.323398180942674	0.00920085489045457	-1.62861653095632	Significant	1	Biological Process:carbohydrate metabolic process (GO:0005975)	alpha-N-acetylgalactosaminidase	3.2.1.49	ko00603 Glycosphingolipid biosynthesis - globo and isoglobo series ko04142 Lysosome	Alpha-D-galactosidase (melibiase)	G	Carbohydrate transport and metabolism ;	IPR002241 [Glycoside hydrolase, family 27]	lysosome protein	--
A0A2R8VHV7	Alanine transaminase (Fragment)	Gpt	15281.0	0.0	92834.7	0.0	22373.9	115040.8	0.786784092240495	0.83101636954066	-0.345960306408893	Nonsignificant	1.27099671925539	0.83101636954066	0.345960306408893	Nonsignificant	2	Biological Process:biosynthetic process (GO:0009058),Molecular Function:pyridoxal phosphate binding (GO:0030170)	alanine transaminase	2.6.1.2	ko00220 Arginine biosynthesis ko00250 Alanine, aspartate and glutamate metabolism ko01100 Metabolic pathways ko01200 Carbon metabolism ko01210 2-Oxocarboxylic acid metabolism ko01230 Biosynthesis of amino acids	Alanine aminotransferase	E	Amino acid transport and metabolism ;	IPR004839 [Aminotransferase, class I/classII]	cytoplasm protein	--
A0A2R8VI79	RNA binding protein fox-1 homolog 1	Rbfox1	401250.0	497790.4	239047.2	455156.9	490953.8	353891.9	0.875450249099502	0.564006636436312	-0.191902900713794	Nonsignificant	1.14226936485381	0.564006636436312	0.191902900713794	Nonsignificant	1	Molecular Function:nucleic acid binding (GO:0003676)	RNA binding protein fox-1	--	--	Ataxin 2-binding protein (RRM superfamily)	R	General function prediction only ;	IPR000504 [RNA recognition motif domain] ; IPR025670[Fox-1 C-terminal domain]	cytoplasm protein	--
A0A2R8VJW3	Predicted readthrough transcript (NMD candidate), 44502	Gm44502	141630.0	134041.9	44199.1	144219.8	98768.7	122566.4	0.875028620871995	0.676817428775746	-0.192597888782625	Nonsignificant	1.14281976171644	0.676817428775746	0.192597888782625	Nonsignificant	--	--	--	--	ko00564 Glycerophospholipid metabolism ko01100 Metabolic pathways ko05231 Choline metabolism in cancer	Choline kinase	M	Cell wall/membrane/envelope biogenesis ;	--	cytoplasm protein	--
A0A2R8W6P0	Leukocyte surface antigen CD47	Cd47	2329300.0	3739285.0	4248145.8	3530008.0	4155092.5	3229911.8	0.945187281190696	0.76929100665908	-0.0813278789130625	Nonsignificant	1.05799138424742	0.76929100665908	0.0813278789130625	Nonsignificant	--	--	CD47 antigen (Rh-related antigen, integrin-associated signal transducer)	--	ko04512 ECM-receptor interaction	--	--	--	IPR013147 [CD47 transmembrane] ; IPR013270[CD47 immunoglobulin-like]	plasma membrane protein	--
A0A2X0SSQ6	TIAM2 (Fragment)	TIAM2	971660.0	837333.8	689463.1	726753.4	851415.4	843027.8	1.03190996551044	0.790955202902267	0.0453171006274433	Nonsignificant	0.969076792959686	0.790955202902267	-0.0453171006274433	Nonsignificant	3	Molecular Function:Rho guanyl-nucleotide exchange factor activity (GO:0005089),Molecular Function:protein binding (GO:0005515),Biological Process:regulation of Rho protein signal transduction (GO:0035023)	T-lymphoma invasion and metastasis-inducing protein 2	--	--	Invasion-inducing protein TIAM1/CDC24 and related RhoGEF GTPases	T	Signal transduction mechanisms ;	IPR000219 [Dbl homology (DH) domain] ; IPR001478[PDZ domain] ; IPR001849[Pleckstrin homology domain]	plasma membrane protein	--
A0A2X0SZ45	SRGAP2 (Fragment)	SRGAP2	908500.0	710257.2	786267.5	490731.5	668182.1	524162.3	1.42894607426795	0.038691381147468	0.514951472868883	Significant	0.699816471739355	0.038691381147468	-0.514951472868883	Significant	2	Molecular Function:protein binding (GO:0005515),Biological Process:signal transduction (GO:0007165)	SLIT-ROBO Rho GTPase activating protein	--	ko04360 Axon guidance	Cdc42-interacting protein CIP4	Z	Cytoskeleton ;	IPR000198 [Rho GTPase-activating protein domain] ; IPR001060[FCH domain] ; IPR001452[SH3 domain]	Golgi apparatus protein	--
A0A338P6B7	Tetratricopeptide repeat protein 23-like	Ttc23l	30765.0	30419.2	0.0	31176.1	0.0	36074.4	0.909795466204712	0.342117359854683	-0.13638584964038	Nonsignificant	1.09914814609	0.342117359854683	0.13638584964038	Nonsignificant	--	--	--	--	--	--	--	--	--	--	--
A0A338P6F2	Oxysterol-binding protein	Osbpl11	71522.0	355753.7	358057.3	310289.3	55476.5	306022.2	1.16901909530983	0.780634923213172	0.225298495723973	Nonsignificant	0.855418020126494	0.780634923213172	-0.225298495723973	Nonsignificant	--	--	oxysterol-binding protein-related protein 9/10/11	--	--	Oxysterol-binding protein	T	Signal transduction mechanisms ;	IPR000648 [Oxysterol-binding protein] ; IPR001849[Pleckstrin homology domain]	Golgi apparatus protein	--
A0A338P6I9	Uncharacterized protein	Gm56451	78749.0	440755.1	80001.3	414180.3	327854.1	79346.8	0.729874752429201	0.661723543768522	-0.454279178226309	Nonsignificant	1.3700980841874	0.661723543768522	0.454279178226309	Nonsignificant	--	--	--	--	--	--	--	--	--	--	--
A0A338P6J0	Disks large homolog 2	Dlg2	5896300.0	6572455.5	14050410.2	5346507.3	4628846.2	5278421.6	1.73853131609368	0.286773693138895	0.797869054506519	Nonsignificant	0.575198151878511	0.286773693138895	-0.797869054506519	Nonsignificant	1	Molecular Function:protein binding (GO:0005515)	discs large protein 2	--	ko04390 Hippo signaling pathway ko04530 Tight junction ko05165 Human papillomavirus infection	Membrane-associated guanylate kinase MAGUK (contains PDZ, SH3, HOOK and GUK domains)	F	Nucleotide transport and metabolism ;	IPR001478 [PDZ domain] ; IPR008145[Guanylate kinase/L-type calcium channel beta subunit] ; IPR011511[Variant SH3 domain] ; IPR015143[L27-1] ; IPR019583[PDZ-associated domain of NMDA receptors] ; IPR019590[Disks large homologue 1, N-terminal PEST domain]	synapse protein	--
A0A338P6M3	DNA-directed RNA polymerases I, II, and III subunit RPABC3	Polr2h	54546.0	33043.5	0.0	17343.7	0.0	39229.8	1.54824255172475	0.418477146196615	0.630631505564164	Nonsignificant	0.645893628802539	0.418477146196615	-0.630631505564164	Nonsignificant	--	--	DNA-directed RNA polymerases I, II, and III subunit RPABC3	--	ko00230 Purine metabolism ko00240 Pyrimidine metabolism ko01100 Metabolic pathways ko03020 RNA polymerase ko04623 Cytosolic DNA-sensing pathway ko05016 Huntington's disease ko05169 Epstein-Barr virus infection	RNA polymerase subunit 8	K	Transcription ;	IPR005570 [RNA polymerase, Rpb8]	nucleus protein	--
A0A338P703	Alpha-2-HS-glycoprotein	Ahsg	451120.0	161598.3	180703.1	387060.2	146764.6	310759.4	0.939422499260583	0.891457509205065	-0.0901539481907905	Nonsignificant	1.06448376612983	0.891457509205065	0.0901539481907902	Nonsignificant	1	Molecular Function:cysteine-type endopeptidase inhibitor activity (GO:0004869)	--	--	--	--	--	--	IPR000010 [Cystatin domain]	extracell protein	--
A0A338P769	Septin	Septin5	21261000.0	22478993.4	20496259.1	22082588.0	20806803.6	23584503.0	0.966338032193468	0.492621116240543	-0.0494001521382667	Nonsignificant	1.03483456791008	0.492621116240543	0.0494001521382668	Nonsignificant	1	Molecular Function:GTP binding (GO:0005525)	septin 5	--	ko05012 Parkinson's disease	Septin family protein (P-loop GTPase)	DZU	Cell cycle control, cell division, chromosome partitioning ; Cytoskeleton ; Intracellular trafficking, secretion, and vesicular transport ;	IPR030379 [Septin-type guanine nucleotide-binding (G) domain]	nucleus protein	--
A0A338P7E5	Ubiquitin-conjugating enzyme E2 L3	Ube2l3	1600500.0	1760961.3	2622914.4	3080604.5	3080214.3	1607855.2	0.77032138303139	0.366473503132068	-0.376467621843887	Nonsignificant	1.29815947217351	0.366473503132068	0.376467621843887	Nonsignificant	--	--	ubiquitin-conjugating enzyme E2 L3	2.3.2.23	ko04120 Ubiquitin mediated proteolysis ko05012 Parkinson's disease	Ubiquitin-protein ligase	O	Posttranslational modification, protein turnover, chaperones ;	IPR000608 [Ubiquitin-conjugating enzyme E2]	nucleus protein	--
A0A385JBX3	Autophagy protein 5 (Fragment)	Atg5	126200.0	136510.7	98272.4	106392.1	110911.5	62336.4	1.29088506651409	0.231725466758324	0.368360556530828	Nonsignificant	0.774662304135568	0.231725466758324	-0.368360556530828	Nonsignificant	2	Cellular Component:cytoplasm (GO:0005737),Biological Process:autophagy (GO:0006914)	autophagy-related protein 5	--	ko04136 Autophagy - other ko04137 Mitophagy - animal ko04140 Autophagy - animal ko04211 Longevity regulating pathway ko04213 Longevity regulating pathway - multiple species ko04216 Ferroptosis ko04621 NOD-like receptor signaling pathway ko04622 RIG-I-like receptor signaling pathway	Protein involved in autophagy and nutrient starvation	O	Posttranslational modification, protein turnover, chaperones ;	IPR007239 [Autophagy-related protein 5]	cytoplasm protein	--
A0A3B0INZ4	Adiponectin b	Adib	316730.0	410845.4	270728.0	305732.7	273847.0	281071.5	1.15993958992911	0.339553952147349	0.214049671232903	Nonsignificant	0.862113862378912	0.339553952147349	-0.214049671232903	Nonsignificant	--	--	complement C1q subcomponent subunit C	--	ko04610 Complement and coagulation cascades ko05020 Prion diseases ko05133 Pertussis ko05142 Chagas disease (American trypanosomiasis) ko05150 Staphylococcus aureus infection ko05322 Systemic lupus erythematosus	--	--	--	IPR001073 [C1q domain] ; IPR008160[Collagen triple helix repeat]	extracell protein	--
A0A3B0IP17	Adiponectin n	C1qtnf4	61757.0	265825.1	187191.0	36938.3	64668.2	20809.6	4.20510945864147	0.0978167016837904	2.07214335419836	Nonsignificant	0.237805938189078	0.0978167016837904	-2.07214335419836	Nonsignificant	--	--	--	--	--	--	--	--	IPR001073 [C1q domain]	mitochondrion protein	--
A0A3B0IT58	Adiponectin j	C1ql3	193170.0	177966.1	167669.1	207738.0	155214.2	167730.7	1.01530537351024	0.884448482488063	0.0219137122266466	Nonsignificant	0.98492534964399	0.884448482488063	-0.0219137122266467	Nonsignificant	--	--	--	--	--	--	--	--	IPR001073 [C1q domain] ; IPR008160[Collagen triple helix repeat]	synapse protein	--
A0A3B2W3V4	Proteasome assembly chaperone 1	Psmg1	82420.0	4906.6	111433.6	22250.6	67683.2	98185.8	1.05656295250468	0.931382781867927	0.0793787289960833	Nonsignificant	0.94646513738666	0.931382781867927	-0.0793787289960832	Nonsignificant	2	Cellular Component:endoplasmic reticulum (GO:0005783),Biological Process:proteasome assembly (GO:0043248)	proteasome assembly chaperone 1	--	--	--	--	--	IPR016565 [Proteasome assembly chaperone 1]	endoplasmic reticulum protein	--
A0A3B2W4G7	Protein MEMO1	Memo1	26894.0	17119.0	8615.3	14039.9	14548.6	21320.6	1.05448305018524	0.882962204554875	0.0765359053637198	Nonsignificant	0.948331981082421	0.882962204554875	-0.0765359053637197	Nonsignificant	--	--	MEMO1 family protein	--	--	Predicted dioxygenase	R	General function prediction only ;	IPR002737 [MEMO1 family]	--	--
A0A3B2W864	Predicted gene, 49804	Gm49804	2192800.0	1148900.7	2279501.4	2095386.4	1775040.9	1992741.2	0.958731119530336	0.84037350415015	-0.0608018332529245	Nonsignificant	1.04304531231852	0.84037350415015	0.0608018332529244	Nonsignificant	1	Molecular Function:hydrolase activity (GO:0016787)	small subunit ribosomal protein S10e	--	ko03010 Ribosome	40s ribosomal protein s10	J	Translation, ribosomal structure and biogenesis ;	IPR000086 [NUDIX hydrolase domain] ; IPR005326[Plectin/S10, N-terminal]	cytoplasm protein	--
A0A3B2WBC6	DNA-directed RNA polymerase II subunit GRINL1A	Polr2m	658860.0	603824.2	891846.9	660501.3	520301.7	708322.9	1.14049100697841	0.445967774212883	0.189655070728263	Nonsignificant	0.876815331187375	0.445967774212883	-0.189655070728263	Nonsignificant	--	--	--	--	--	--	--	--	--	--	--
A0A3B2WBH9	Tight junction protein ZO-2	Tjp2	247990.0	266613.0	152989.7	252370.9	205987.0	194443.6	1.02265803617179	0.906418749481088	0.0323238068673803	Nonsignificant	0.97784397582538	0.906418749481088	-0.0323238068673803	Nonsignificant	1	Molecular Function:protein binding (GO:0005515)	tight junction protein 2	--	ko04530 Tight junction	Tight junction proteins	T	Signal transduction mechanisms ;	IPR001478 [PDZ domain] ; IPR008145[Guanylate kinase/L-type calcium channel beta subunit] ; IPR011511[Variant SH3 domain]	synapse protein	--
A0A3B2WBL1	Ribosomal protein	Rpl10a	1688800.0	1498424.5	1305856.2	1834067.0	1491967.0	1773709.7	0.881040492289838	0.256153268909738	-0.182719768496171	Nonsignificant	1.13502161223145	0.256153268909738	0.182719768496171	Nonsignificant	--	--	large subunit ribosomal protein L10Ae	--	ko03010 Ribosome	60S ribosomal protein L10A	J	Translation, ribosomal structure and biogenesis ;	IPR028364 [Ribosomal protein L1/ribosomal biogenesis protein]	--	--
A0A3B2WBM3	Elongin-B	Elob	1301000.0	1224331.4	1207838.2	1293860.5	1296272.5	1277286.6	0.965286931886057	0.201602905491978	-0.0509702471399887	Nonsignificant	1.03596139859277	0.201602905491978	0.0509702471399887	Nonsignificant	1	Molecular Function:protein binding (GO:0005515)	transcription elongation factor B, polypeptide 2	--	ko04066 HIF-1 signaling pathway ko04120 Ubiquitin mediated proteolysis ko05200 Pathways in cancer ko05211 Renal cell carcinoma	RNA polymerase II transcription elongation factor Elongin/SIII, subunit elongin B	K	Transcription ;	IPR000626 [Ubiquitin domain]	--	--
A0A3B2WCD8	Far upstream element-binding protein 2	Khsrp	2641000.0	2914169.3	2530030.7	2427196.2	2609343.9	2618323.5	1.05621738315494	0.331819005918146	0.0789067904957197	Nonsignificant	0.946774798397071	0.331819005918146	-0.0789067904957195	Nonsignificant	1	Molecular Function:RNA binding (GO:0003723)	far upstream element-binding protein	--	--	K-homology type RNA binding proteins	A	RNA processing and modification ;	IPR004088 [K Homology domain, type 1] ; IPR015096[Domain of unknown function DUF1897]	cytoplasm protein	--
A0A3B2WCL5	Ran-binding protein 3	Ranbp3	662780.0	340163.3	618820.2	465818.3	456428.3	675224.6	1.01520672172368	0.950952520648554	0.0217735264639594	Nonsignificant	0.985021058865858	0.950952520648554	-0.0217735264639593	Nonsignificant	1	Biological Process:intracellular transport (GO:0046907)	Ran-binding protein 3	--	ko05166 HTLV-I infection	Ran-binding protein RANBP3	U	Intracellular trafficking, secretion, and vesicular transport ;	IPR000156 [Ran binding domain]	cytoplasm protein	--
A0A3Q4EC00	Enoyl-CoA delta isomerase 1, mitochondrial	Eci1	928860.0	1321929.1	1033296.2	1169459.3	964105.8	1226701.0	0.97732893832426	0.866795802348895	-0.0330838849766334	Nonsignificant	1.02319696141875	0.866795802348895	0.0330838849766335	Nonsignificant	2	Molecular Function:catalytic activity (GO:0003824),Biological Process:metabolic process (GO:0008152)	3,2-trans-enoyl-CoA isomerase, mitochondrial	5.3.3.8	ko00071 Fatty acid degradation	Hydroxyacyl-CoA dehydrogenase/enoyl-CoA hydratase	I	Lipid transport and metabolism ;	IPR001753 [Crotonase superfamily]	mitochondrion protein	--
A0A3Q4EC50	COMM domain-containing protein 10	Commd10	199620.0	207707.7	188101.2	207705.0	178745.2	184160.6	1.04349391914769	0.476933291914215	0.0614221933669096	Nonsignificant	0.958318952942996	0.476933291914215	-0.0614221933669095	Nonsignificant	--	--	--	--	--	--	--	--	IPR017920 [COMM domain]	--	--
A0A3Q4EG54	Oxysterol-binding protein	Osbpl1a	1180500.0	1098158.2	1126576.6	1452408.9	948460.3	1372030.9	0.902551011090911	0.516289602993069	-0.147919621205401	Nonsignificant	1.10797061629935	0.516289602993069	0.147919621205402	Nonsignificant	--	--	oxysterol-binding protein-related protein 1/2	--	--	Oxysterol-binding protein	T	Signal transduction mechanisms ;	IPR000648 [Oxysterol-binding protein]	Golgi apparatus protein	--
A0A3Q4EGQ9	Mitogen-activated protein kinase kinase kinase kinase 3	Map4k3	43838.0	50460.9	40476.8	42310.7	37071.6	50384.5	1.03859924110019	0.748360942161006	0.0546390763679296	Nonsignificant	0.96283528855721	0.748360942161006	-0.0546390763679298	Nonsignificant	3	Molecular Function:protein kinase activity (GO:0004672),Molecular Function:ATP binding (GO:0005524),Biological Process:protein phosphorylation (GO:0006468)	mitogen-activated protein kinase kinase kinase kinase 3	2.7.11.1	ko04010 MAPK signaling pathway	Mitogen-activated protein kinase kinase kinase kinase (MAP4K), germinal center kinase family	T	Signal transduction mechanisms ;	IPR000719 [Protein kinase domain] ; IPR001180[Citron homology (CNH) domain]	nucleus protein	--
A0A3Q4EH04	Serine/arginine-rich-splicing factor 7	Srsf7	84547.0	448728.9	406891.3	449546.2	420975.2	427510.6	0.724302020289176	0.408797589629093	-0.465336695484078	Nonsignificant	1.38063952879871	0.408797589629093	0.465336695484078	Nonsignificant	2	Molecular Function:nucleic acid binding (GO:0003676),Molecular Function:zinc ion binding (GO:0008270)	splicing factor, arginine/serine-rich 7	--	ko03040 Spliceosome ko05168 Herpes simplex infection	Alternative splicing factor SRp20/9G8 (RRM superfamily)	A	RNA processing and modification ;	IPR000504 [RNA recognition motif domain] ; IPR001878[Zinc finger, CCHC-type]	nucleus protein	--
A0A411ACY3	Voltage-dependent calcium channel alpha2/delta-3 transcript variant	Cacna2d3	3777100.0	3079738.7	3137392.1	2590575.7	3422335.0	3223588.6	1.08203665429824	0.493909627831383	0.113749371695785	Nonsignificant	0.92418310971966	0.493909627831383	-0.113749371695785	Nonsignificant	--	--	voltage-dependent calcium channel alpha-2/delta-3	--	ko04010 MAPK signaling pathway ko04260 Cardiac muscle contraction ko04261 Adrenergic signaling in cardiomyocytes ko04921 Oxytocin signaling pathway ko05410 Hypertrophic cardiomyopathy (HCM) ko05412 Arrhythmogenic right ventricular cardiomyopathy (ARVC) ko05414 Dilated cardiomyopathy (DCM)	L-type voltage-dependent Ca2+ channel, alpha2/delta subunit	PT	Inorganic ion transport and metabolism ; Signal transduction mechanisms ;	IPR002035 [von Willebrand factor, type A] ; IPR013608[VWA N-terminal] ; IPR013680[Voltage-dependent calcium channel, alpha-2/delta subunit, conserved region]	extracell protein	--
A0A411ACY8	Voltage-dependent calcium channel alpha2/delta-1 transcript variant 2	Cacna2d1	4575100.0	6887625.8	6495441.3	5015026.9	7241700.4	5710265.1	0.999508804823672	0.997728111734934	-0.000708818943474855	Nonsignificant	1.0004914365676	0.997728111734934	0.000708818943474929	Nonsignificant	--	--	voltage-dependent calcium channel alpha-2/delta-1	--	ko04010 MAPK signaling pathway ko04260 Cardiac muscle contraction ko04261 Adrenergic signaling in cardiomyocytes ko04921 Oxytocin signaling pathway ko05410 Hypertrophic cardiomyopathy (HCM) ko05412 Arrhythmogenic right ventricular cardiomyopathy (ARVC) ko05414 Dilated cardiomyopathy (DCM)	L-type voltage-dependent Ca2+ channel, alpha2/delta subunit	PT	Inorganic ion transport and metabolism ; Signal transduction mechanisms ;	IPR002035 [von Willebrand factor, type A] ; IPR013608[VWA N-terminal] ; IPR013680[Voltage-dependent calcium channel, alpha-2/delta subunit, conserved region]	--	--
A0A411ACZ2	Voltage-dependent calcium channel alpha2/delta-2 transcript variant 1	Cacna2d2	1121800.0	448634.4	766909.0	653430.3	922158.7	870113.9	0.955693923411548	0.87246018396382	-0.0653794493587195	Nonsignificant	1.04636011122713	0.87246018396382	0.0653794493587194	Nonsignificant	--	--	voltage-dependent calcium channel alpha-2/delta-2	--	ko04010 MAPK signaling pathway ko04260 Cardiac muscle contraction ko04261 Adrenergic signaling in cardiomyocytes ko04921 Oxytocin signaling pathway ko05410 Hypertrophic cardiomyopathy (HCM) ko05412 Arrhythmogenic right ventricular cardiomyopathy (ARVC) ko05414 Dilated cardiomyopathy (DCM)	L-type voltage-dependent Ca2+ channel, alpha2/delta subunit	PT	Inorganic ion transport and metabolism ; Signal transduction mechanisms ;	IPR002035 [von Willebrand factor, type A] ; IPR013608[VWA N-terminal] ; IPR013680[Voltage-dependent calcium channel, alpha-2/delta subunit, conserved region]	--	--
A0A411P8U6	Myelin basic protein (Fragment)	Mbp	111490000.0	134777308.4	118928478.8	133876787.9	127395757.4	133046367.7	0.926143218496851	0.246788337030407	-0.110692786241512	Nonsignificant	1.07974660940996	0.246788337030407	0.110692786241511	Nonsignificant	1	Molecular Function:structural constituent of myelin sheath (GO:0019911)	myelin basic protein	--	--	--	--	--	IPR000548 [Myelin basic protein]	--	--
A0A494B917	Heat shock 70 kDa protein 12A (Fragment)	Hspa12a	320890.0	420626.2	73918.4	382547.5	0.0	13677.8	1.37200493422976	0.725746014019902	0.4562856699772	Nonsignificant	0.728860352504051	0.725746014019902	-0.4562856699772	Nonsignificant	--	--	--	--	--	Molecular chaperones HSP70/HSC70, HSP70 superfamily	O	Posttranslational modification, protein turnover, chaperones ;	--	--	--
A0A494B9Z0	40S ribosomal protein S30	Fau	800180.0	778197.4	763396.7	852615.0	796392.7	733864.5	0.982752704907968	0.722328659243632	-0.0250996653889054	Nonsignificant	1.01754998485977	0.722328659243632	0.0250996653889054	Nonsignificant	4	Molecular Function:structural constituent of ribosome (GO:0003735),Cellular Component:intracellular (GO:0005622),Cellular Component:ribosome (GO:0005840),Biological Process:translation (GO:0006412)	small subunit ribosomal protein S30e	--	ko03010 Ribosome	Ubiquitin-like/40S ribosomal S30 protein fusion	JO	Translation, ribosomal structure and biogenesis ; Posttranslational modification, protein turnover, chaperones ;	IPR006846 [Ribosomal protein S30]	--	--
A0A494BA97	Osteoclast-stimulating factor 1	Ostf1	101640.0	124082.5	126431.5	195242.9	132184.7	154296.5	0.731028404017985	0.0980124877236616	-0.452000631883695	Nonsignificant	1.36793590304242	0.0980124877236616	0.452000631883694	Nonsignificant	1	Molecular Function:protein binding (GO:0005515)	--	--	--	--	--	--	IPR001452 [SH3 domain] ; IPR020683[Ankyrin repeat-containing domain]	cytoplasm protein	--
A0A494BAN1	Ubiquitin-conjugating enzyme E2D 2A (Fragment)	Ube2d2a	57392.0	1080613.8	987601.1	1264215.0	1082362.5	166652.6	0.845766927588524	0.797517290117575	-0.241667947782522	Nonsignificant	1.18235883596351	0.797517290117575	0.241667947782522	Nonsignificant	--	--	ubiquitin-conjugating enzyme E2 D	2.3.2.23	ko04120 Ubiquitin mediated proteolysis ko04141 Protein processing in endoplasmic reticulum	Ubiquitin-protein ligase	O	Posttranslational modification, protein turnover, chaperones ;	IPR000608 [Ubiquitin-conjugating enzyme E2]	nucleus protein	--
A0A494BAP2	Non-specific serine/threonine protein kinase	Csnk1g3	168500.0	156135.3	137493.6	148644.6	108982.2	154141.0	1.12230460953965	0.37524875027943	0.166464297184829	Nonsignificant	0.891023694904171	0.37524875027943	-0.166464297184829	Nonsignificant	4	Molecular Function:protein kinase activity (GO:0004672),Molecular Function:protein serine/threonine kinase activity (GO:0004674),Molecular Function:ATP binding (GO:0005524),Biological Process:protein phosphorylation (GO:0006468)	casein kinase 1, gamma	2.7.11.1	ko04340 Hedgehog signaling pathway	Casein kinase (serine/threonine/tyrosine protein kinase)	T	Signal transduction mechanisms ;	IPR000719 [Protein kinase domain] ; IPR022247[Casein kinase 1 gamma C-terminal]	cytoplasm protein	--
A0A494BAY0	Vacuolar protein sorting-associated protein 37C (Fragment)	Vps37c	507330.0	413576.9	284357.2	601978.9	260107.0	447154.0	0.920583080304839	0.78375279411492	-0.119380167842204	Nonsignificant	1.08626806357212	0.78375279411492	0.119380167842204	Nonsignificant	--	--	ESCRT-I complex subunit VPS37	--	ko04144 Endocytosis	Uncharacterized conserved protein	S	Function unknown ;	IPR009851 [Modifier of rudimentary, Modr]	--	--
A0A494BBA2	Steroid receptor RNA activator 1 (Fragment)	Sra1	96375.0	119565.1	90623.5	110478.8	85402.3	107463.3	1.01061236007653	0.932273337197373	0.0152297297469868	Nonsignificant	0.989499079473232	0.932273337197373	-0.0152297297469867	Nonsignificant	--	--	--	--	--	Vesicle coat complex COPII, subunit SEC31	U	Intracellular trafficking, secretion, and vesicular transport ;	IPR009917 [Steroid receptor RNA activator-protein/coat protein complex II, Sec31]	nucleus protein	--
A0A494BBF6	RING-type E3 ubiquitin transferase	Stub1	508300.0	681167.0	750327.6	616373.4	546578.2	585113.8	1.10968079340739	0.440751092076012	0.150144736037332	Nonsignificant	0.90116005065691	0.440751092076012	-0.150144736037331	Nonsignificant	2	Molecular Function:ubiquitin-protein transferase activity (GO:0004842),Biological Process:protein ubiquitination (GO:0016567)	STIP1 homology and U-box containing protein 1	2.3.2.27	ko04120 Ubiquitin mediated proteolysis ko04141 Protein processing in endoplasmic reticulum	Chaperone-dependent E3 ubiquitin protein ligase (contains TPR repeats)	O	Posttranslational modification, protein turnover, chaperones ;	IPR003613 [U box domain]	mitochondrion protein	--
A0A494BBK6	CUE domain-containing protein 2 (Fragment)	Cuedc2	61528.0	0.0	46074.3	58676.1	40454.0	47858.3	1.09806930342803	0.628048594565336	0.134969111316411	Nonsignificant	0.910689331609702	0.628048594565336	-0.134969111316411	Nonsignificant	1	Molecular Function:protein binding (GO:0005515)	--	--	--	--	--	--	IPR003892 [Ubiquitin system component Cue]	nucleus protein	--
A0A494BBP6	Cytosolic purine 5-nucleotidase	Nt5c2	113290.0	86047.8	248440.6	61141.1	39957.5	242168.2	1.30446171898943	0.690970564763034	0.383454607141591	Nonsignificant	0.766599728794422	0.690970564763034	-0.38345460714159	Nonsignificant	--	--	5'-nucleotidase	3.1.3.5	ko00230 Purine metabolism ko00240 Pyrimidine metabolism ko00760 Nicotinate and nicotinamide metabolism ko01100 Metabolic pathways	IMP-GMP specific 5'-nucleotidase	F	Nucleotide transport and metabolism ;	IPR008380 [HAD-superfamily hydrolase, subfamily IG, 5'-nucleotidase]	cytoplasm protein	--
A0A498WGK2	Asparagine--tRNA ligase	Nars	3757700.0	3231545.7	3703212.5	4180890.9	4232066.5	4224209.2	0.846111991591533	0.0592172978333527	-0.24107946343274	Nonsignificant	1.18187664273497	0.0592172978333527	0.24107946343274	Nonsignificant	5	Molecular Function:nucleotide binding (GO:0000166),Molecular Function:nucleic acid binding (GO:0003676),Molecular Function:aminoacyl-tRNA ligase activity (GO:0004812),Molecular Function:ATP binding (GO:0005524),Biological Process:tRNA aminoacylation for protein translation (GO:0006418)	asparaginyl-tRNA synthetase	6.1.1.22	ko00970 Aminoacyl-tRNA biosynthesis	Asparaginyl-tRNA synthetase	J	Translation, ribosomal structure and biogenesis ;	IPR004364 [Aminoacyl-tRNA synthetase, class II (D/K/N)] ; IPR004365[OB-fold nucleic acid binding domain, AA-tRNA synthetase-type]	cytoplasm protein	--
A0A4V6JA63	IgG2b	Ighg2b	172520.0	104386.5	83864.9	130165.6	111381.7	118389.0	1.00232013275682	0.992366498943478	0.00334336699288056	Nonsignificant	0.997685237798783	0.992366498943478	-0.00334336699288066	Nonsignificant	--	--	immunoglobulin lambda-like polypeptide 1	--	--	--	--	--	IPR003597 [Immunoglobulin C1-set]	extracell protein	--
A0A510C1L5	PiggyBac transposable element derived 5	Pgbd5	30830.0	200952.6	138975.5	186535.9	200420.8	274458.0	0.560553159764971	0.162722581404353	-0.835076898141054	Nonsignificant	1.78395212403991	0.162722581404353	0.835076898141055	Nonsignificant	--	--	--	--	--	--	--	--	IPR029526 [PiggyBac transposable element-derived protein]	--	--
A0A571BDM4	AP2-associated protein kinase 1 (Fragment)	Aak1	450090.0	540107.3	501362.0	429365.4	385597.2	489229.2	1.14366560194597	0.191420522105665	0.193665282066295	Nonsignificant	0.874381461065611	0.191420522105665	-0.193665282066295	Nonsignificant	--	--	AP2-associated kinase	2.7.11.1	--	ARK protein kinase family	T	Signal transduction mechanisms ;	--	--	--
A0A571BEA5	Leucine-rich repeat-containing protein 7	Lrrc7	4617000.0	4216452.8	4060861.4	4372598.4	4125381.0	3980921.5	1.0332892538637	0.529323660294627	0.0472441716280449	Nonsignificant	0.967783218746135	0.529323660294627	-0.0472441716280448	Nonsignificant	1	Molecular Function:protein binding (GO:0005515)	--	--	--	FOG: Leucine rich repeat	R	General function prediction only ;	IPR001478 [PDZ domain] ; IPR001611[Leucine-rich repeat]	cytoplasm protein	--
A0A571BEG4	Protein 4.1	Epb41	402020.0	159917.4	170714.6	136127.6	121089.9	267834.2	1.39539020633587	0.492433918429454	0.480668613113223	Nonsignificant	0.716645419653533	0.492433918429454	-0.480668613113223	Nonsignificant	5	Molecular Function:actin binding (GO:0003779),Molecular Function:structural molecule activity (GO:0005198),Cellular Component:cytoskeleton (GO:0005856),Molecular Function:cytoskeletal protein binding (GO:0008092),Biological Process:cortical actin cytoskeleton organization (GO:0030866)	erythrocyte membrane protein band 4.1	--	--	Erythrocyte membrane protein 4.1 and related proteins of the ERM family	R	General function prediction only ;	IPR007477 [SAB domain] ; IPR008379[Band 4.1, C-terminal] ; IPR014847[FERM adjacent (FA)] ; IPR018979[FERM, N-terminal] ; IPR018980[FERM, C-terminal PH-like domain] ; IPR019748[FERM central domain]	nucleus protein	--
A0A5F8MP96	Septin-4	Septin4	750370.0	627703.6	1761173.0	1468988.4	1398695.6	1097127.2	0.791777071251211	0.505668759027397	-0.336833805330833	Nonsignificant	1.26298176129266	0.505668759027397	0.336833805330833	Nonsignificant	1	Molecular Function:GTP binding (GO:0005525)	septin 4	--	ko04210 Apoptosis ko04215 Apoptosis - multiple species	Septin family protein (P-loop GTPase)	DZU	Cell cycle control, cell division, chromosome partitioning ; Cytoskeleton ; Intracellular trafficking, secretion, and vesicular transport ;	IPR027979 [Protein of unknown function DUF4655] ; IPR030379[Septin-type guanine nucleotide-binding (G) domain]	nucleus protein	--
A0A5F8MPB9	Radixin	Rdx	2231400.0	1720724.6	1942039.5	1471843.1	1748463.5	2067997.7	1.11456598668121	0.423918563570945	0.15648203233533	Nonsignificant	0.89721022528029	0.423918563570945	-0.15648203233533	Nonsignificant	3	Cellular Component:cytoplasm (GO:0005737),Molecular Function:cytoskeletal protein binding (GO:0008092),Cellular Component:extrinsic component of membrane (GO:0019898)	radixin	--	ko04530 Tight junction ko04810 Regulation of actin cytoskeleton ko05205 Proteoglycans in cancer ko05206 MicroRNAs in cancer	Radixin, moesin and related proteins of the ERM family	R	General function prediction only ;	IPR011259 [Ezrin/radixin/moesin, C-terminal] ; IPR018979[FERM, N-terminal] ; IPR018980[FERM, C-terminal PH-like domain] ; IPR019748[FERM central domain]	cytoplasm protein	--
A0A5F8MPF3	F-actin monooxygenase	Mical3	486980.0	386755.9	332887.7	433559.6	354055.4	375598.1	1.03731947310428	0.790736583022509	0.0528602830438501	Nonsignificant	0.964023163478652	0.790736583022509	-0.0528602830438501	Nonsignificant	3	Molecular Function:protein binding (GO:0005515),Molecular Function:zinc ion binding (GO:0008270),Molecular Function:FAD binding (GO:0071949)	F-actin monooxygenase	1.14.13.225	--	Regulatory protein MLP and related LIM proteins	TZ	Signal transduction mechanisms ; Cytoskeleton ;	IPR001715 [Calponin homology domain] ; IPR001781[Zinc finger, LIM-type] ; IPR002938[FAD-binding domain] ; IPR022735[Domain of unknown function DUF3585]	nucleus protein	--
A0A5F8MPK9	Phosphatidylinositol-3-phosphatase SAC1	Sacm1l	1549300.0	584336.2	653628.2	859312.6	669999.9	682470.3	1.26018902036855	0.577404991790624	0.333640145071036	Nonsignificant	0.793531751060287	0.577404991790624	-0.333640145071036	Nonsignificant	1	Molecular Function:phosphoric ester hydrolase activity (GO:0042578)	phosphatidylinositol 4-phosphatase	3.1.3.-	ko00562 Inositol phosphate metabolism ko01100 Metabolic pathways ko04070 Phosphatidylinositol signaling system	Putative phosphoinositide phosphatase	I	Lipid transport and metabolism ;	IPR002013 [SAC domain]	--	--
A0A5F8MPL6	Neuronal-specific septin-3	Septin3	8367000.0	8175621.6	8131408.0	8642865.0	7579307.9	8763852.9	0.987513172262873	0.799512537188767	-0.018128102728911	Nonsignificant	1.0126447201798	0.799512537188767	0.018128102728911	Nonsignificant	1	Molecular Function:GTP binding (GO:0005525)	septin 3/9/12	--	ko05100 Bacterial invasion of epithelial cells	Septin CDC10 and related P-loop GTPases	DTZ	Cell cycle control, cell division, chromosome partitioning ; Signal transduction mechanisms ; Cytoskeleton ;	IPR030379 [Septin-type guanine nucleotide-binding (G) domain]	nucleus protein	--
A0A5F8MPN1	Protein furry homolog	Fry	782890.0	457868.8	670221.3	460855.4	504668.7	495044.4	1.30838101739152	0.254450149895146	0.387782733385524	Nonsignificant	0.764303354074697	0.254450149895146	-0.387782733385524	Nonsignificant	--	--	--	--	--	Fry-like conserved proteins	R	General function prediction only ;	IPR025481 [Cell morphogenesis protein C-terminal] ; IPR025614[Cell morphogenesis protein N-terminal] ; IPR029473[Cell morphogenesis central region]	--	--
A0A5F8MPR1	Band 4.1-like protein 3	Epb41l3	24093000.0	21190997.6	19664273.2	21535793.6	17823120.3	21789128.5	1.0621479977256	0.525793897371427	0.0869848025908997	Nonsignificant	0.941488382166442	0.525793897371427	-0.0869848025908997	Nonsignificant	5	Molecular Function:actin binding (GO:0003779),Molecular Function:structural molecule activity (GO:0005198),Cellular Component:cytoskeleton (GO:0005856),Molecular Function:cytoskeletal protein binding (GO:0008092),Biological Process:cortical actin cytoskeleton organization (GO:0030866)	erythrocyte membrane protein band 4.1	--	--	Erythrocyte membrane protein 4.1 and related proteins of the ERM family	R	General function prediction only ;	IPR007477 [SAB domain] ; IPR008379[Band 4.1, C-terminal] ; IPR014847[FERM adjacent (FA)] ; IPR018979[FERM, N-terminal] ; IPR018980[FERM, C-terminal PH-like domain] ; IPR019748[FERM central domain]	nucleus protein	--
A0A5F8MPR2	Brain-enriched guanylate kinase-associated protein	Begain	407560.0	399152.6	348897.3	44265.1	309350.3	406540.4	1.5202276954277	0.296156466117797	0.604287422657423	Nonsignificant	0.657796199219131	0.296156466117797	-0.604287422657423	Nonsignificant	--	--	--	--	--	--	--	--	--	--	--
A0A5F8MPS7	Lysosomal acid phosphatase	Acp2	66105.0	75899.3	65350.0	72953.1	51184.0	69421.5	1.07127402244075	0.575494395331421	0.0993275559527653	Nonsignificant	0.933467982096344	0.575494395331421	-0.0993275559527653	Nonsignificant	1	Molecular Function:acid phosphatase activity (GO:0003993)	lysosomal acid phosphatase	3.1.3.2	ko00740 Riboflavin metabolism ko01100 Metabolic pathways ko04142 Lysosome	Lysosomal & prostatic acid phosphatases	I	Lipid transport and metabolism ;	IPR000560 [Histidine phosphatase superfamily, clade-2]	lysosome protein	--
A0A5F8MPW8	Exocyst complex component	Exoc6	180140.0	190499.4	193713.9	166552.7	105018.1	107131.6	1.49022900303774	0.039668847634667	0.575534046231586	Significant	0.671037805573211	0.039668847634667	-0.575534046231586	Significant	2	Cellular Component:exocyst (GO:0000145),Biological Process:vesicle docking involved in exocytosis (GO:0006904)	exocyst complex component 6	--	--	Exocyst complex, subunit SEC15	U	Intracellular trafficking, secretion, and vesicular transport ;	IPR007225 [Exocyst complex component EXOC6/Sec15]	--	--
A0A5H1ZRL1	Protein spire homolog 1	Spire1	173060.0	167376.4	59339.4	152311.9	107549.2	87557.7	1.15070284049107	0.696758710070349	0.202515317483525	Nonsignificant	0.869034093609468	0.696758710070349	-0.202515317483525	Nonsignificant	--	--	spire	--		--	--	--	IPR011019 [KIND domain]	cytoplasm protein	--
A0A5K1VVQ1	Titin	Ttn	414090.0	387985.1	246666.9	231092.0	207629.3	429158.8	1.20839503060388	0.528320144691228	0.273092156260685	Nonsignificant	0.827543952659472	0.528320144691228	-0.273092156260685	Nonsignificant	4	Molecular Function:protein kinase activity (GO:0004672),Molecular Function:protein binding (GO:0005515),Molecular Function:ATP binding (GO:0005524),Biological Process:protein phosphorylation (GO:0006468)	titin	2.7.11.1	ko05410 Hypertrophic cardiomyopathy (HCM) ko05414 Dilated cardiomyopathy (DCM)	Projectin/twitchin and related proteins	Z	Cytoskeleton ;	IPR000719 [Protein kinase domain] ; IPR003961[Fibronectin type III] ; IPR013098[Immunoglobulin I-set] ; IPR015129[Titin, Z repeat]	cytoskeleton protein	--
A0A654ICD2	Gap junction protein	Gja1	1348000.0	1449888.2	1526630.0	1659158.6	1512276.1	1594586.9	0.907364372834567	0.0928650917070988	-0.140246080717723	Nonsignificant	1.10209308403419	0.0928650917070988	0.140246080717724	Nonsignificant	--	--	gap junction alpha-1 protein	--	ko04540 Gap junction ko05412 Arrhythmogenic right ventricular cardiomyopathy (ARVC)	--	--	--	IPR013092 [Connexin, N-terminal] ; IPR013124[Gap junction alpha-1 protein (Cx43), C-terminal]	plasma membrane protein	--
A0A668KL65	Sorbin and SH3 domain-containing protein 1 (Fragment)	Sorbs1	488660.0	521501.7	464278.5	329976.1	322751.8	557333.2	1.21848409142315	0.325946269143557	0.285087415300276	Nonsignificant	0.82069188021325	0.325946269143557	-0.285087415300276	Nonsignificant	1	Molecular Function:protein binding (GO:0005515)	sorbin and SH3 domain containing 1	--	ko03320 PPAR signaling pathway ko04520 Adherens junction ko04910 Insulin signaling pathway	Sorbin and SH3 domain-containing protein	T	Signal transduction mechanisms ;	IPR001452 [SH3 domain] ; IPR003127[SoHo domain] ; IPR011511[Variant SH3 domain]	plasma membrane protein	--
A0A668KL90	Diacylglycerol kinase	Dgkz	371870.0	247429.7	335384.8	272529.8	324557.1	211205.3	1.18111309251778	0.378887819502682	0.240147110546297	Nonsignificant	0.846658974771246	0.378887819502682	-0.240147110546297	Nonsignificant	4	Molecular Function:diacylglycerol kinase activity (GO:0004143),Biological Process:protein kinase C-activating G-protein coupled receptor signaling pathway (GO:0007205),Molecular Function:kinase activity (GO:0016301),Biological Process:intracellular signal transduction (GO:0035556)	diacylglycerol kinase (ATP)	2.7.1.107	ko00561 Glycerolipid metabolism ko00564 Glycerophospholipid metabolism ko01100 Metabolic pathways ko04070 Phosphatidylinositol signaling system ko04072 Phospholipase D signaling pathway ko05231 Choline metabolism in cancer	Predicted diacylglycerol kinase	T	Signal transduction mechanisms ;	IPR000756 [Diacylglycerol kinase, accessory domain] ; IPR001206[Diacylglycerol kinase, catalytic domain] ; IPR002219[Protein kinase C-like, phorbol ester/diacylglycerol-binding domain] ; IPR020683[Ankyrin repeat-containing domain]	plasma membrane protein	--
A0A668KLC6	Microtubule-associated protein	Map2	29716000.0	32188338.5	29538417.5	29549954.8	31002726.6	32001616.4	0.987990381576856	0.755862071090378	-0.0174310981370412	Nonsignificant	1.01215560257173	0.755862071090378	0.0174310981370412	Nonsignificant	1	Molecular Function:tubulin binding (GO:0015631)	microtubule-associated protein 2	--	--	Microtubule-associated protein TAU	Z	Cytoskeleton ;	IPR001084 [Microtubule associated protein, tubulin-binding repeat] ; IPR013588[MAP2/Tau projection]	plasma membrane protein	--
A0A668KLV9	A-kinase anchor protein 12	Akap12	911130.0	742373.0	743734.7	834674.0	716033.9	819870.4	1.01124594787694	0.901356989391356	0.0161339217014239	Nonsignificant	0.988879116993697	0.901356989391356	-0.0161339217014239	Nonsignificant	2	Biological Process:protein targeting (GO:0006605),Biological Process:signal transduction (GO:0007165)	A-kinase anchor protein 12	--	--	--	--	--	IPR001573 [Protein kinase A anchoring, WSK motif] ; IPR018459[RII binding domain]	--	--
A0A6C1EJ07	Neuroligin-4	Nlgn4	255140.0	70070.8	167832.4	240622.5	235736.1	259396.4	0.67011872158531	0.268204219267164	-0.5775113816018	Nonsignificant	1.49227288805525	0.268204219267164	0.5775113816018	Nonsignificant	--	--	neuroligin	--	ko04514 Cell adhesion molecules (CAMs)	Carboxylesterase and related proteins	R	General function prediction only ;	IPR002018 [Carboxylesterase, type B]	endoplasmic reticulum protein	--
A0A6G7SF19	PTEN (Fragment)	Pten	679620.0	655438.6	651749.5	581896.8	633368.3	622793.8	1.08092733045715	0.0508440473094088	0.112269535548829	Nonsignificant	0.925131571589627	0.0508440473094088	-0.112269535548829	Nonsignificant	2	Biological Process:protein dephosphorylation (GO:0006470),Molecular Function:protein tyrosine/serine/threonine phosphatase activity (GO:0008138)	--	--	ko00562 Inositol phosphate metabolism ko01521 EGFR tyrosine kinase inhibitor resistance ko04068 FoxO signaling pathway ko04070 Phosphatidylinositol signaling system ko04071 Sphingolipid signaling pathway ko04115 p53 signaling pathway ko04140 Autophagy - animal ko04150 mTOR signaling pathway ko04151 PI3K-Akt signaling pathway ko04218 Cellular senescence ko04510 Focal adhesion ko04931 Insulin resis…	Clathrin coat dissociation kinase GAK/PTEN/Auxilin and related tyrosine phosphatases	TR	Signal transduction mechanisms ; General function prediction only ;	IPR000340 [Dual specificity phosphatase, catalytic domain] ; IPR014020[Tensin phosphatase, C2 domain]	cytoplasm protein	--
A0A6I8MX27	L-lactate dehydrogenase	Ldhb	35891000.0	42205499.9	44665858.6	31209003.7	34333670.6	48002424.6	1.08117708020245	0.623232797758732	0.11260283371781	Nonsignificant	0.924917868045033	0.623232797758732	-0.11260283371781	Nonsignificant	2	Molecular Function:oxidoreductase activity (GO:0016491),Biological Process:oxidation-reduction process (GO:0055114)	L-lactate dehydrogenase	1.1.1.27	ko00010 Glycolysis / Gluconeogenesis ko00270 Cysteine and methionine metabolism ko00620 Pyruvate metabolism ko00640 Propanoate metabolism ko01100 Metabolic pathways ko04922 Glucagon signaling pathway	Lactate dehydrogenase	C	Energy production and conversion ;	IPR001236 [Lactate/malate dehydrogenase, N-terminal] ; IPR022383[Lactate/malate dehydrogenase, C-terminal]	cytoplasm protein	--
A0A7N9VR94	AHNAK nucleoprotein 2	Ahnak2	177310.0	73546.0	75290.6	72993.8	267478.4	0.0	0.638616212033366	0.521252268542417	-0.646978916982083	Nonsignificant	1.56588570906457	0.521252268542417	0.646978916982083	Nonsignificant	--	--	--	--	--	--	--	--	--	nucleus protein	--
A0A7P0A156	NAD(+) kinase (Fragment)	Nadk2	479920.0	1100259.4	990436.7	458977.9	861707.8	333896.1	1.55363494267857	0.286956351710566	0.635647553772792	Nonsignificant	0.64365184673044	0.286956351710566	-0.635647553772792	Nonsignificant	3	Molecular Function:NAD+ kinase activity (GO:0003951),Biological Process:NADP biosynthetic process (GO:0006741),Biological Process:metabolic process (GO:0008152)	NAD+ kinase	2.7.1.23	ko00760 Nicotinate and nicotinamide metabolism ko01100 Metabolic pathways	Predicted kinase	R	General function prediction only ;	IPR002504 [NAD kinase]	--	--
A0A7U3JW65	Fibroblast growth factor	Fgf12	551610.0	803411.0	371033.0	765863.5	676832.3	512168.9	0.88295317829413	0.628414821705522	-0.179591158977219	Nonsignificant	1.13256288621329	0.628414821705522	0.179591158977219	Nonsignificant	1	Molecular Function:growth factor activity (GO:0008083)				Fibroblast growth factor	T	Signal transduction mechanisms ;	IPR002209 [Fibroblast growth factor family]	extracell protein	--
A0AUN0	Sec23ip protein (Fragment)	Sec23ip	103560.0	77730.4	54838.7	43012.3	46543.0	42883.7	1.7829272344249	0.132400754327025	0.83424782428847	Nonsignificant	0.560875385541215	0.132400754327025	-0.83424782428847	Nonsignificant	2	Molecular Function:protein binding (GO:0005515),Molecular Function:metal ion binding (GO:0046872)	--	--	--	Phosphatidic acid-preferring phospholipase A1, contains DDHD domain	IU	Lipid transport and metabolism ; Intracellular trafficking, secretion, and vesicular transport ;	IPR001660 [Sterile alpha motif domain] ; IPR004177[DDHD domain]	cytoplasm protein	--
A0JLT5	Mybbp1a protein (Fragment)	Mybbp1a	49683.0	23152.4	48998.5	48631.8	39803.3	48545.6	0.889423838540758	0.612700974604864	-0.169057022237921	Nonsignificant	1.12432336156029	0.612700974604864	0.169057022237922	Nonsignificant	2	Molecular Function:DNA binding (GO:0003677),Molecular Function:DNA-directed DNA polymerase activity (GO:0003887)	DNA polymerase phi	2.7.7.7	--	Predicted regulator of rRNA gene transcription (MYB-binding protein)	K	Transcription ;	IPR007015 [DNA polymerase V]	--	--
A0JLX6	Efha2 protein (Fragment)	Micu3	453180.0	394981.9	691330.1	419428.6	606678.1	676686.2	0.904098202429667	0.670616121099745	-0.145448609344654	Nonsignificant	1.1060745362756	0.670616121099745	0.145448609344654	Nonsignificant	1	Molecular Function:calcium ion binding (GO:0005509)	--	--	--	Ca2+ binding protein, contains EF-hand motifs	P	Inorganic ion transport and metabolism ;	IPR002048 [EF-hand domain]	--	--
A0MNP4	CDW13/WDR61	Wdr61	370050.0	487736.5	299760.0	432626.4	486215.0	465263.2	0.836314321908908	0.255890371337147	-0.257882825509525	Nonsignificant	1.19572267723154	0.255890371337147	0.257882825509525	Nonsignificant	1	Molecular Function:protein binding (GO:0005515)	WD repeat-containing protein 61	--	ko03018 RNA degradation	FOG: WD40 repeat	R	General function prediction only ;	IPR001680 [WD40 repeat]	nucleus protein	--
A0PJ90	Nub1 protein (Fragment)	Nub1	76140.0	73458.8	75113.3	77522.9	68162.1	83832.2	0.979064314134191	0.746221719438804	-0.0305244621933534	Nonsignificant	1.02138336119862	0.746221719438804	0.0305244621933533	Nonsignificant	--	--	--	--	--	Adaptor protein NUB1, contains UBA domain	OT	Posttranslational modification, protein turnover, chaperones ; Signal transduction mechanisms ;	IPR015940 [Ubiquitin-associated domain]	nucleus protein	--
A0PJL3	NAD(+) hydrolase SARM1 (Fragment)	Sarm1	158190.0	149548.3	110503.6	139542.4	104100.5	117051.8	1.15954545492351	0.345544850201965	0.213559375660827	Nonsignificant	0.862406898974015	0.345544850201965	-0.213559375660827	Nonsignificant	2	Molecular Function:protein binding (GO:0005515),Biological Process:signal transduction (GO:0007165)	--	--	--	SARM protein (with sterile alpha and armadillo motifs)	W	Extracellular structures ;	IPR000157 [Toll/interleukin-1 receptor homology (TIR) domain] ; IPR001660[Sterile alpha motif domain]	--	--
A0ZV96	Organic solute carrier protein 1 isoform	Oscp1	381390.0	473091.6	354089.9	373159.7	439002.6	458919.3	0.95082133200575	0.662940629421918	-0.0727538238812312	Nonsignificant	1.05172230190767	0.662940629421918	0.0727538238812313	Nonsignificant	--	--	--	--	--	Uncharacterized conserved protein	S	Function unknown ;	IPR019332 [Organic solute carrier protein 1]	plasma membrane protein	--
A1A4T2	Alpha glucosidase 2 alpha neutral subunit	Ganab	3557900.0	2578407.9	2270866.5	2639216.2	2107007.0	1972320.4	1.25133881694241	0.268318409565937	0.323472471630599	Nonsignificant	0.799144073899549	0.268318409565937	-0.323472471630599	Nonsignificant	1	Biological Process:carbohydrate metabolic process (GO:0005975)	alpha 1,3-glucosidase	3.2.1.84	ko00510 N-Glycan biosynthesis ko01100 Metabolic pathways ko04141 Protein processing in endoplasmic reticulum	Glucosidase II catalytic (alpha) subunit and related enzymes, glycosyl hydrolase family 31	GMO	Carbohydrate transport and metabolism ; Cell wall/membrane/envelope biogenesis ; Posttranslational modification, protein turnover, chaperones ;	IPR000322 [Glycoside hydrolase family 31] ; IPR025887[Glycoside hydrolase family 31, N-terminal domain]	lysosome protein	--
A1BN54	Alpha actinin 1a	Actn1	48272000.0	44365466.8	36023940.3	41856122.6	40569318.1	42073128.0	1.03343683741482	0.738837186877963	0.0474502154367408	Nonsignificant	0.967645011088955	0.738837186877963	-0.0474502154367408	Nonsignificant	1	Molecular Function:protein binding (GO:0005515)	actinin alpha 1/4	--	ko04510 Focal adhesion ko04520 Adherens junction ko04530 Tight junction ko04670 Leukocyte transendothelial migration ko04810 Regulation of actin cytoskeleton ko05146 Amoebiasis ko05203 Viral carcinogenesis ko05322 Systemic lupus erythematosus	Ca2+-binding actin-bundling protein (actinin), alpha chain (EF-Hand protein superfamily)	Z	Cytoskeleton ;	IPR001715 [Calponin homology domain] ; IPR002017[Spectrin repeat] ; IPR014837[EF-hand, Ca insensitive]	cytoskeleton protein	--
A1ILG8	Chorein	Vps13c	789870.0	830925.4	529483.8	494958.7	532700.3	437658.8	1.46744904074734	0.0809936510149306	0.553310404570348	Nonsignificant	0.681454668770455	0.0809936510149306	-0.553310404570348	Nonsignificant	--	--	vacuolar protein sorting-associated protein 13A/C	--	--	Vacuolar protein sorting-associated protein	U	Intracellular trafficking, secretion, and vesicular transport ;	IPR009543 [Vacuolar protein sorting-associated protein 13, SHR-binding domain] ; IPR015412[Autophagy-related, C-terminal] ; IPR026854[Vacuolar protein sorting-associated protein 13, N-terminal domain] ; IPR031642[VPS13, repeated coiled region] ; IPR031645[Vacuolar protein sorting-associated protein 13, C-terminal] ; IPR031646[Vacuolar protein sorting-associated protein 13, second N-terminal domai…	--	--
A1L0U3	Histone H3 (Fragment)	Hist1h3e	107640.0	328323.4	219140.2	0.0	327465.5	328246.7	0.666047899266375	0.227818840572031	-0.586302161510988	Nonsignificant	1.50139352004782	0.227818840572031	0.586302161510987	Nonsignificant	1	Molecular Function:DNA binding (GO:0003677)	histone H3	--	ko05034 Alcoholism ko05202 Transcriptional misregulation in cancer ko05322 Systemic lupus erythematosus	Histones H3 and H4	B	Chromatin structure and dynamics ;	IPR007125 [Histone H2A/H2B/H3]	nucleus protein	--
A1L0V4	Histone H3 (Fragment)	Hist1h3i	137470.0	131394.5	87043.5	392846.5	0.0	129325.0	0.454394772598658	0.473477506992571	-1.13798185685236	Nonsignificant	2.20072954246603	0.473477506992571	1.13798185685237	Nonsignificant	1	Molecular Function:DNA binding (GO:0003677)	histone H3	--	ko05034 Alcoholism ko05202 Transcriptional misregulation in cancer ko05322 Systemic lupus erythematosus	Histones H3 and H4	B	Chromatin structure and dynamics ;	IPR007125 [Histone H2A/H2B/H3]	nucleus protein	--
A1L146	Lzts1 protein (Fragment)	Lzts1	80181.0	195741.7	0.0	188512.3	220993.2	66109.6	0.870207968586363	0.800512999284154	-0.200567867037427	Nonsignificant	1.14915058939817	0.800512999284154	0.200567867037427	Nonsignificant	--	--	--	--	--	--	--	--	--	--	--
A1L332	Phospholipid-transporting ATPase	Atp8a1	2119800.0	2386784.4	2122789.3	2330903.2	2826601.2	3422199.3	0.772680960998688	0.118236347148212	-0.372055244767843	Nonsignificant	1.29419521183426	0.118236347148212	0.372055244767843	Nonsignificant	2	Molecular Function:nucleotide binding (GO:0000166),Molecular Function:metal ion binding (GO:0046872)	phospholipid-transporting ATPase	3.6.3.1	--	P-type ATPase	R	General function prediction only ;	IPR008250 [P-type ATPase, A domain] ; IPR032630[P-type ATPase, C-terminal] ; IPR032631[P-type ATPase, N-terminal]	nucleus protein	--
A1L3B8	Proteasome (Prosome, macropain) 26S subunit, non-ATPase, 7	Psmd7	1279600.0	888738.1	1133192.8	1179890.1	799000.3	903129.3	1.14556153103325	0.434055398976619	0.196054951556118	Nonsignificant	0.872934340853814	0.434055398976619	-0.196054951556118	Nonsignificant	1	Molecular Function:protein binding (GO:0005515)	26S proteasome regulatory subunit N8	--	ko03050 Proteasome ko05169 Epstein-Barr virus infection	26S proteasome regulatory complex, subunit RPN8/PSMD7	O	Posttranslational modification, protein turnover, chaperones ;	IPR000555 [JAB1/MPN/MOV34 metalloenzyme domain] ; IPR024969[Rpn11/EIF3F, C-terminal]	nucleus protein	--
A1L3S7	Gatad2b protein	Gatad2b	186480.0	150178.6	112801.2	136973.1	111436.8	108085.3	1.26077377759925	0.251612634938045	0.334309434100347	Nonsignificant	0.793163704518179	0.251612634938045	-0.334309434100347	Nonsignificant	2	Molecular Function:zinc ion binding (GO:0008270),Molecular Function:sequence-specific DNA binding (GO:0043565)	--	--	--	Uncharacterized conserved protein	S	Function unknown ;	IPR000679 [Zinc finger, GATA-type] ; IPR032346[Transcriptional repressor p66, coiled-coil MBD2-interaction domain]	nucleus protein	zf-GATA
A2A414	Elongator complex protein 4 (Fragment)	Elp4	88277.0	77452.0	86352.7	69397.9	72597.5	78126.8	1.14518980820653	0.0641097579772334	0.195586736019829	Nonsignificant	0.873217690931154	0.0641097579772334	-0.195586736019829	Nonsignificant	1	Cellular Component:Elongator holoenzyme complex (GO:0033588)	elongator complex protein 4	--	--	RNA polymerase II elongator complex, subunit ELP4	BK	Chromatin structure and dynamics ; Transcription ;	IPR008728 [Elongator complex protein 4]	nucleus protein	--
A2A4J1	Proteasome activator complex subunit 3 (Fragment)	Psme3	45727.0	44784.6	48460.6	41035.9	106076.2	109391.4	0.541794556409562	0.220148355246309	-0.884182196512409	Nonsignificant	1.8457180644762	0.220148355246309	0.884182196512409	Nonsignificant	1	Cellular Component:proteasome activator complex (GO:0008537)	proteasome activator subunit 3 (PA28 gamma)	--	ko03050 Proteasome ko04612 Antigen processing and presentation ko05160 Hepatitis C	Proteasome activator subunit	O	Posttranslational modification, protein turnover, chaperones ;	IPR003185 [Proteasome activator pa28, N-terminal domain] ; IPR003186[Proteasome activator pa28, C-terminal domain]	--	--
A2A4K0	Vacuolar protein-sorting-associated protein 25	Vps25	230660.0	288485.8	269724.5	267621.8	216254.4	246957.3	1.07941179488899	0.441080598102837	0.110245357046941	Nonsignificant	0.926430491805814	0.441080598102837	-0.110245357046941	Nonsignificant	--	--	ESCRT-II complex subunit VPS25	--	ko04144 Endocytosis	Uncharacterized conserved protein	S	Function unknown ;	IPR008570 [ESCRT-II complex, vps25 subunit]	nucleus protein	--
A2A543	Voltage-dependent L-type calcium channel subunit beta-1	Cacnb1	279550.0	369095.9	182185.1	257234.9	269446.7	291852.0	1.01502369603398	0.944081960849274	0.0215134079539657	Nonsignificant	0.985198674580029	0.944081960849274	-0.0215134079539656	Nonsignificant	3	Molecular Function:voltage-gated calcium channel activity (GO:0005245),Cellular Component:voltage-gated calcium channel complex (GO:0005891),Biological Process:calcium ion transmembrane transport (GO:0070588)	voltage-dependent calcium channel beta-1	--	ko04010 MAPK signaling pathway ko04260 Cardiac muscle contraction ko04261 Adrenergic signaling in cardiomyocytes ko04921 Oxytocin signaling pathway ko05410 Hypertrophic cardiomyopathy (HCM) ko05412 Arrhythmogenic right ventricular cardiomyopathy (ARVC) ko05414 Dilated cardiomyopathy (DCM)	L-type voltage-dependent Ca2+ channel, beta subunit	PT	Inorganic ion transport and metabolism ; Signal transduction mechanisms ;	IPR000584 [Voltage-dependent calcium channel, L-type, beta subunit] ; IPR008145[Guanylate kinase/L-type calcium channel beta subunit]	plasma membrane protein	--
A2A547	Ribosomal protein L19	Rpl19	636570.0	684570.8	121565.6	605283.8	742072.1	592214.4	0.743827846817411	0.424610386967946	-0.42695933549169	Nonsignificant	1.34439709978413	0.424610386967946	0.42695933549169	Nonsignificant	4	Molecular Function:structural constituent of ribosome (GO:0003735),Cellular Component:intracellular (GO:0005622),Cellular Component:ribosome (GO:0005840),Biological Process:translation (GO:0006412)	large subunit ribosomal protein L19e	--	ko03010 Ribosome	60s ribosomal protein L19	J	Translation, ribosomal structure and biogenesis ;	IPR000196 [Ribosomal protein L19/L19e]	--	--
A2A5N2	Tyrosine 3-monooxygenase/tryptophan 5-monooxygenase activation protein, beta polypeptide	Ywhab	11057000.0	11386050.9	12756339.6	11922972.5	13613368.7	11649202.0	0.946588041236412	0.457028052067989	-0.0791913990501569	Nonsignificant	1.05642576964507	0.457028052067989	0.0791913990501569	Nonsignificant	--	--	14-3-3 protein beta/theta/zeta	--	ko04110 Cell cycle ko04114 Oocyte meiosis ko04151 PI3K-Akt signaling pathway ko04390 Hippo signaling pathway ko05161 Hepatitis B ko05169 Epstein-Barr virus infection ko05203 Viral carcinogenesis	Multifunctional chaperone (14-3-3 family)	O	Posttranslational modification, protein turnover, chaperones ;	IPR023410 [14-3-3 domain]	cytoplasm protein	--
A2A5R2	Brefeldin A-inhibited guanine nucleotide-exchange protein 2	Arfgef2	275260.0	140933.6	190516.6	317184.7	123123.3	274458.0	0.848823531057717	0.637429990556465	-0.236463443736339	Nonsignificant	1.17810117581672	0.637429990556465	0.236463443736339	Nonsignificant	2	Molecular Function:ARF guanyl-nucleotide exchange factor activity (GO:0005086),Biological Process:regulation of ARF protein signal transduction (GO:0032012)	brefeldin A-inhibited guanine nucleotide-exchange protein	--	ko04144 Endocytosis	Guanine nucleotide exchange factor	U	Intracellular trafficking, secretion, and vesicular transport ;	IPR000904 [Sec7 domain] ; IPR015403[Sec7, C-terminal] ; IPR032629[Mon2, dimerisation and cyclophilin-binding domain] ; IPR032691[Guanine nucleotide exchange factor, N-terminal]	nucleus protein	--
A2A690	Protein TANC2	Tanc2	425470.0	550854.6	355816.9	895381.3	458885.5	547413.0	0.700507782645638	0.26037448508652	-0.513527015791733	Nonsignificant	1.42753588864246	0.26037448508652	0.513527015791733	Nonsignificant	1	Molecular Function:protein binding (GO:0005515)	--	--	--	FOG: Ankyrin repeat	R	General function prediction only ;	IPR002110 [Ankyrin repeat] ; IPR019734[Tetratricopeptide repeat] ; IPR020683[Ankyrin repeat-containing domain]	cytoplasm protein	--
A2A699	Protein FAM171A2	Fam171a2	318720.0	236650.8	141554.3	220946.7	171323.6	228101.7	1.12339870271386	0.662382277773733	0.167870042024739	Nonsignificant	0.890155914889563	0.662382277773733	-0.167870042024739	Nonsignificant	--	--	--	--	--	--	--	--	IPR018890 [Uncharacterised protein family FAM171]	--	--
A2A6Q8	Myosin light chain 4 (Fragment)	Myl4	151390.0	213401.8	24820.7	847674.0	69014.6	29654.8	0.411703087906568	0.532637513123095	-1.2803238255073	Nonsignificant	2.42893490326927	0.532637513123095	1.2803238255073	Nonsignificant	--	--	myosin light chain 4	--	ko04260 Cardiac muscle contraction ko04261 Adrenergic signaling in cardiomyocytes ko04371 Apelin signaling pathway	Myosin essential light chain, EF-Hand protein superfamily	Z	Cytoskeleton ;	--	centrosome protein	--
A2A6U3	Septin-9	Septin9	2249200.0	1981895.6	2797829.8	2011720.3	2599440.1	2080644.1	1.05037817527395	0.729922185082253	0.070908845380802	Nonsignificant	0.952038059758039	0.729922185082253	-0.070908845380802	Nonsignificant	1	Molecular Function:GTP binding (GO:0005525)	septin 3/9/12	--	ko05100 Bacterial invasion of epithelial cells	Septin CDC10 and related P-loop GTPases	DTZ	Cell cycle control, cell division, chromosome partitioning ; Signal transduction mechanisms ; Cytoskeleton ;	IPR030379 [Septin-type guanine nucleotide-binding (G) domain]	nucleus protein	--
A2A848	Peroxisomal acyl-coenzyme A oxidase 1 (Fragment)	Acox1	78188.0	61006.5	46972.8	49252.1	0.0	57222.9	1.16564013461689	0.516485430159563	0.221122457374294	Nonsignificant	0.857897708136714	0.516485430159563	-0.221122457374294	Nonsignificant	5	Molecular Function:acyl-CoA dehydrogenase activity (GO:0003995),Molecular Function:acyl-CoA oxidase activity (GO:0003997),Cellular Component:peroxisome (GO:0005777),Biological Process:fatty acid beta-oxidation (GO:0006635),Biological Process:oxidation-reduction process (GO:0055114)	acyl-CoA oxidase	1.3.3.6	ko00071 Fatty acid degradation ko00592 alpha-Linolenic acid metabolism ko01040 Biosynthesis of unsaturated fatty acids ko01100 Metabolic pathways ko01212 Fatty acid metabolism ko03320 PPAR signaling pathway ko04024 cAMP signaling pathway ko04146 Peroxisome	Acyl-CoA oxidase	I	Lipid transport and metabolism ;	IPR002655 [Acyl-CoA oxidase, C-terminal] ; IPR006091[Acyl-CoA oxidase/dehydrogenase, central domain] ; IPR029320[Acyl-coenzyme A oxidase, N-terminal]	peroxisome protein	--
A2A8E2	CXXC motif containing zinc binding protein	Czib	476340.0	462827.5	88705.1	419571.4	138051.8	652160.4	0.849633438575296	0.771941416770675	-0.235087548239846	Nonsignificant	1.17697815857724	0.771941416770675	0.235087548239846	Nonsignificant	--	--	--	--	--	Uncharacterized conserved protein	S	Function unknown ;	IPR008584 [Protein of unknown function DUF866, eukaryotic]	--	--
A2A9W7	ADP-ribosylation factor-binding protein GGA3	Gga3	551320.0	716560.6	613545.9	751908.2	569883.5	688907.6	0.935707542147152	0.581262390167854	-0.0958704127542995	Nonsignificant	1.06870999212566	0.581262390167854	0.0958704127542995	Nonsignificant	4	Cellular Component:intracellular (GO:0005622),Biological Process:intracellular protein transport (GO:0006886),Biological Process:vesicle-mediated transport (GO:0016192),Cellular Component:clathrin adaptor complex (GO:0030131)	ADP-ribosylation factor-binding protein GGA	--	ko04142 Lysosome	Cytosolic sorting protein GGA2/TOM1	U	Intracellular trafficking, secretion, and vesicular transport ;	IPR002014 [VHS domain] ; IPR004152[GAT domain] ; IPR008152[Clathrin adaptor, alpha/beta/gamma-adaptin, appendage, Ig-like subdomain]	Golgi apparatus protein	--
A2A9X5	5(3)-deoxyribonucleotidase, cytosolic type	Nt5c	1344100.0	341392.4	1575288.9	2230218.4	1709099.0	2205449.6	0.530659876932681	0.0814484326254818	-0.91414062384377	Nonsignificant	1.88444622152366	0.0814484326254818	0.91414062384377	Nonsignificant	2	Molecular Function:5'-nucleotidase activity (GO:0008253),Biological Process:deoxyribonucleotide catabolic process (GO:0009264)	5'-nucleotidase	3.1.3.5	ko00230 Purine metabolism ko00240 Pyrimidine metabolism ko00760 Nicotinate and nicotinamide metabolism ko01100 Metabolic pathways	--	--	--	IPR010708 [5'(3')-deoxyribonucleotidase]	cytoplasm protein	--
A2AB60	Formin-like protein 1	Fmnl1	143290.0	119754.2	111411.4	137895.4	74583.3	148118.4	1.03843208944276	0.861846876083353	0.0544068710427396	Nonsignificant	0.962990271743833	0.861846876083353	-0.0544068710427397	Nonsignificant	4	Molecular Function:actin binding (GO:0003779),Biological Process:cellular component organization (GO:0016043),Molecular Function:Rho GTPase binding (GO:0017048),Biological Process:actin cytoskeleton organization (GO:0030036)	--	--	--	Rac1 GTPase effector FRL	TZ	Signal transduction mechanisms ; Cytoskeleton ;	IPR010472 [Formin, FH3 domain] ; IPR010473[Formin, GTPase-binding domain] ; IPR015425[Formin, FH2 domain]	endosome protein	--
A2ABY3	Ethanolamine-phosphate cytidylyltransferase	Pcyt2	875030.0	900567.5	824027.8	940453.4	1344161.9	748210.9	0.857162635959819	0.498040990180874	-0.222359131119201	Nonsignificant	1.16663974612034	0.498040990180874	0.222359131119201	Nonsignificant	2	Molecular Function:catalytic activity (GO:0003824),Biological Process:biosynthetic process (GO:0009058)	ethanolamine-phosphate cytidylyltransferase	2.7.7.14	ko00440 Phosphonate and phosphinate metabolism ko00564 Glycerophospholipid metabolism ko01100 Metabolic pathways	Choline phosphate cytidylyltransferase/Predicted CDP-ethanolamine synthase	I	Lipid transport and metabolism ;	IPR004821 [Cytidyltransferase-like domain]	endoplasmic reticulum protein	--
A2AC02	Tether-containing UBX domain for GLUT4 (Fragment)	Aspscr1	134130.0	160558.2	129932.2	123786.3	100495.0	82235.8	1.38530737763081	0.06263088969502	0.47020612283224	Nonsignificant	0.721861455549474	0.06263088969502	-0.47020612283224	Nonsignificant	--	--	tether containing UBX domain for GLUT4	--	ko05202 Transcriptional misregulation in cancer	Predicted ubiquitin regulatory protein	O	Posttranslational modification, protein turnover, chaperones ;	--	--	--
A2AC13	Ras-related C3 botulinum toxin substrate 3 (Fragment)	Rac3	508290.0	437992.1	432772.7	437655.1	368936.2	354773.0	1.18744376764466	0.109188467846031	0.24785919507638	Nonsignificant	0.842145141730408	0.109188467846031	-0.247859195076379	Nonsignificant	2	Molecular Function:GTP binding (GO:0005525),Biological Process:small GTPase mediated signal transduction (GO:0007264)	Ras-related C3 botulinum toxin substrate 3	--	ko04010 MAPK signaling pathway ko04014 Ras signaling pathway ko04015 Rap1 signaling pathway ko04024 cAMP signaling pathway ko04071 Sphingolipid signaling pathway ko04310 Wnt signaling pathway ko04360 Axon guidance ko04370 VEGF signaling pathway ko04510 Focal adhesion ko04520 Adherens junction ko04650 Natural killer cell mediated cytotoxicity ko04662 B cell receptor signaling pathway ko04664 Fc ep…	Ras-related small GTPase, Rho type	R	General function prediction only ;	IPR001806 [Small GTPase superfamily]	plasma membrane protein	--
A2AD84	Serine/threonine-protein kinase 26	Stk26	4344.9	0.0	87867.3	74585.8	78373.1	94821.1	0.55823028493018	0.338801854508268	-0.841067699732069	Nonsignificant	1.7913754000736	0.338801854508268	0.841067699732069	Nonsignificant	3	Molecular Function:protein kinase activity (GO:0004672),Molecular Function:ATP binding (GO:0005524),Biological Process:protein phosphorylation (GO:0006468)	serine/threonine-protein kinase 24/25/MST4	2.7.11.1	--	Serine/threonine protein kinase	T	Signal transduction mechanisms ;	IPR000719 [Protein kinase domain]	nucleus protein	--
A2ADY9	Protein DDI1 homolog 2	Ddi2	174300.0	300472.8	242991.2	154639.6	115133.8	262298.8	1.34899737291292	0.339559081683326	0.431887538731557	Nonsignificant	0.741291287944227	0.339559081683326	-0.431887538731557	Nonsignificant	3	Molecular Function:aspartic-type endopeptidase activity (GO:0004190),Molecular Function:protein binding (GO:0005515),Biological Process:proteolysis (GO:0006508)	DNA damage-inducible protein 1	--	--	DNA damage inducible protein	L	Replication, recombination and repair ;	IPR000626 [Ubiquitin domain] ; IPR019103[Aspartic peptidase, DDI1-type]	--	--
A2AE27	AMP deaminase	Ampd2	906010.0	876036.7	475107.1	605756.0	754934.6	543930.0	1.18509366117325	0.483614858702908	0.245001083739913	Nonsignificant	0.843815162263201	0.483614858702908	-0.245001083739913	Nonsignificant	1	Molecular Function:deaminase activity (GO:0019239)	AMP deaminase	3.5.4.6	ko00230 Purine metabolism ko01100 Metabolic pathways	Adenosine monophosphate deaminase	F	Nucleotide transport and metabolism ;	IPR001365 [Adenosine/AMP deaminase domain]	--	--
A2AEG6	Neuronal membrane glycoprotein M6-b	Gpm6b	4072400.0	3495553.3	3470303.1	3105418.8	3436125.1	2904007.8	1.16861955241852	0.101359381756998	0.22480533263045	Nonsignificant	0.855710481593814	0.101359381756998	-0.224805332630449	Nonsignificant	1	Cellular Component:integral component of membrane (GO:0016021)	--	--	--	--	--	--	IPR001614 [Myelin proteolipid protein PLP]	--	--
A2AEK1	AlphaCstF-64 variant 4	Cstf2	71426.0	65662.6	41683.3	58582.8	42775.7	49385.2	1.18593281178583	0.41131927148107	0.246022277296105	Nonsignificant	0.843218089643842	0.41131927148107	-0.246022277296105	Nonsignificant	2	Molecular Function:nucleic acid binding (GO:0003676),Biological Process:mRNA 3'-end processing (GO:0031124)	cleavage stimulation factor subunit 2	--	ko03015 mRNA surveillance pathway	mRNA cleavage and polyadenylation factor I complex, subunit RNA15	A	RNA processing and modification ;	IPR000504 [RNA recognition motif domain] ; IPR025742[Cleavage stimulation factor subunit 2, hinge domain] ; IPR026896[Transcription termination and cleavage factor, C-terminal domain]	cytoplasm protein	--
A2AEW8	GRIP1-associated protein 1	Gripap1	1131100.0	1389795.8	1713447.6	1374232.7	1469526.7	1115889.5	1.06937344874188	0.669085499022826	0.0967657619090621	Nonsignificant	0.935127014025362	0.669085499022826	-0.0967657619090622	Nonsignificant	--	--	--	--	--	--	--	--	--	endosome protein	--
A2AEX8	Four and a half LIM domains protein 1	Fhl1	1605500.0	1430032.5	1310523.7	1449334.5	1309937.3	1336683.2	1.06106053411231	0.432931249166462	0.0855069651804945	Nonsignificant	0.942453298233925	0.432931249166462	-0.0855069651804945	Nonsignificant	1	Molecular Function:zinc ion binding (GO:0008270)	four and a half LIM domains protein 1	--	ko04630 Jak-STAT signaling pathway	FOG: LIM domain	TZR	Signal transduction mechanisms ; Cytoskeleton ; General function prediction only ;	IPR001781 [Zinc finger, LIM-type]	cytoskeleton protein	--
A2AF31	Thymosin beta	Tmsb15b2	44491.0	50957.8	45214.3	34974.0	53384.1	62459.7	0.932669088131507	0.70562620743961	-0.100562792581483	Nonsignificant	1.0721916408781	0.70562620743961	0.100562792581483	Nonsignificant	2	Molecular Function:actin monomer binding (GO:0003785),Biological Process:actin filament organization (GO:0007015)	--	--	--	Thymosin beta	N	Cell motility ;	IPR001152 [Beta-thymosin]	--	--
A2AG11	Nucleoporin 62 C-terminal-like (Fragment)	Nup62cl	135540.0	84719.9	0.0	16066.8	7986.7	76414.3	3.28851482763632	0.107489383043465	1.7174361752774	Nonsignificant	0.30408863952691	0.107489383043465	-1.7174361752774	Nonsignificant	--	--	--	--	--	Nuclear porin	Y	Nuclear structure ;	IPR007758 [Nucleoporin, NSP1-like, C-terminal]	--	--
A2AG50	MAP7 domain-containing protein 2	Map7d2	52075.0	125931.5	95509.2	120536.3	261711.7	141308.0	0.522419187250265	0.163822151768834	-0.936720210172881	Nonsignificant	1.91417165449735	0.163822151768834	0.936720210172881	Nonsignificant	2	Biological Process:microtubule cytoskeleton organization (GO:0000226),Cellular Component:microtubule cytoskeleton (GO:0015630)	--	--	--	--	--	--	IPR008604 [Microtubule-associated protein 7 family]	--	--
A2AHC3	Calmodulin-regulated spectrin-associated protein 1	Camsap1	295560.0	197958.4	257892.3	239623.3	205297.5	269337.3	1.05201565092506	0.733455653118152	0.0731561678849843	Nonsignificant	0.950556200490624	0.733455653118152	-0.0731561678849841	Nonsignificant	4	Molecular Function:calmodulin binding (GO:0005516),Molecular Function:microtubule binding (GO:0008017),Molecular Function:spectrin binding (GO:0030507),Biological Process:neuron projection development (GO:0031175)	calmodulin-regulated spectrin-associated protein	--	--	Uncharacterized CH domain protein	Z	Cytoskeleton ;	IPR014797 [CKK domain] ; IPR022613[Calmodulin-regulated spectrin-associated protein, CH domain] ; IPR031372[CAMSAP, spectrin and Ca2+/calmodulin-binding region]	--	--
A2AHG0	Leucine zipper putative tumor suppressor 3	Lzts3	149540.0	0.0	68361.7	11491.5	24477.5	44515.3	4.06107215941494	0.0868079161797836	2.02186066210715	Nonsignificant	0.246240391883129	0.0868079161797836	-2.02186066210715	Nonsignificant	--	--	--	--	--	--	--	--	--	--	--
A2AHL1	Anoctamin-3	Ano3	0.0	48752.6	40143.0	54728.8	52120.4	51781.8	0.840588535658226	0.0908589132584212	-0.25052831441676	Nonsignificant	1.18964268197751	0.0908589132584212	0.25052831441676	Nonsignificant	1	Molecular Function:protein dimerization activity (GO:0046983)	anoctamin-3	--	--	Uncharacterized conserved protein	S	Function unknown ;	IPR007632 [Anoctamin] ; IPR032394[Anoctamin, dimerisation domain]	endoplasmic reticulum protein	--
A2AHX7	Bcl-2-like protein 1 (Fragment)	Bcl2l1	93852.0	94518.5	90106.5	93292.1	81335.5	79780.1	1.09460916473833	0.148067345040593	0.130415840835081	Nonsignificant	0.913568086412881	0.148067345040593	-0.130415840835081	Nonsignificant	1	Biological Process:regulation of apoptotic process (GO:0042981)	Bcl-2-like 1 (apoptosis regulator Bcl-X)	--	ko01521 EGFR tyrosine kinase inhibitor resistance ko01524 Platinum drug resistance ko04014 Ras signaling pathway ko04064 NF-kappa B signaling pathway ko04137 Mitophagy - animal ko04140 Autophagy - animal ko04151 PI3K-Akt signaling pathway ko04210 Apoptosis ko04215 Apoptosis - multiple species ko04621 NOD-like receptor signaling pathway ko04630 Jak-STAT signaling pathway ko05014 Amyotrophic latera…	Anti-apoptotic Bcl-2 family proteins, prevent opening of mitochondrial porin channel	T	Signal transduction mechanisms ;	IPR003093 [Apoptosis regulator, Bcl-2 protein, BH4]	--	--
A2AI19	Glutamate receptor	Grin1	1886100.0	1147534.9	1143368.0	866427.6	1222470.2	927136.7	1.38493206891367	0.225445125778952	0.469815213642778	Nonsignificant	0.722057075900043	0.225445125778952	-0.469815213642778	Nonsignificant	3	Molecular Function:ionotropic glutamate receptor activity (GO:0004970),Molecular Function:extracellular-glutamate-gated ion channel activity (GO:0005234),Cellular Component:membrane (GO:0016020)	glutamate receptor ionotropic, NMDA 1	--	ko04014 Ras signaling pathway ko04015 Rap1 signaling pathway ko04020 Calcium signaling pathway ko04024 cAMP signaling pathway ko04080 Neuroactive ligand-receptor interaction ko04713 Circadian entrainment ko04720 Long-term potentiation ko04724 Glutamatergic synapse ko05010 Alzheimer's disease ko05014 Amyotrophic lateral sclerosis (ALS) ko05016 Huntington's disease ko05030 Cocaine addiction ko05031…	NMDA selective glutamate-gated ion channel receptor subunit GRIN1	PET	Inorganic ion transport and metabolism ; Amino acid transport and metabolism ; Signal transduction mechanisms ;	IPR001320 [Ionotropic glutamate receptor] ; IPR001828[Receptor, ligand binding region] ; IPR018882[Calmodulin-binding domain C0, NMDA receptor, NR1 subunit] ; IPR019594[Ionotropic glutamate receptor, L-glutamate and glycine-binding domain]	synapse protein	--
A2AIH8	Pirin (Fragment)	Pir	158670.0	164172.2	40092.9	151828.8	112214.1	112946.9	0.962718619973273	0.917604038771358	-0.054813901063239	Nonsignificant	1.03872510539763	0.917604038771358	0.0548139010632391	Nonsignificant	--	--	uncharacterized protein	--	--	--	--	--	IPR003829 [Pirin, N-terminal domain] ; IPR008778[Pirin, C-terminal domain]	nucleus protein	--
A2AIR0	E3 ubiquitin protein ligase (Fragment)	Rnf20	23674.0	22101.8	17449.5	17528.2	13040.5	0.0	1.37886792699722	0.14308123737719	0.463484276872771	Nonsignificant	0.725232620485787	0.14308123737719	-0.46348427687277	Nonsignificant	--	--	E3 ubiquitin-protein ligase BRE1	2.3.2.27	--	E3 ubiquitin ligase involved in syntaxin degradation	O	Posttranslational modification, protein turnover, chaperones ;	--	nucleus protein	--
A2AJ26	ATP-binding cassette sub-family A member 2	Abca2	0.0	1154573.7	1044078.2	1241596.6	1175696.6	1094846.7	0.939022346461768	0.37415189929122	-0.0907686039455174	Nonsignificant	1.06493738276623	0.37415189929122	0.0907686039455173	Nonsignificant	2	Molecular Function:ATP binding (GO:0005524),Molecular Function:ATPase activity (GO:0016887)	ATP-binding cassette, subfamily A (ABC1), member 2	--	ko02010 ABC transporters ko04142 Lysosome	Lipid exporter ABCA1 and related proteins, ABC superfamily	IR	Lipid transport and metabolism ; General function prediction only ;	IPR003439 [ABC transporter-like]	plasma membrane protein	--
A2AJ72	Far upstream element (FUSE)-binding protein 3	Fubp3	31215.0	78167.5	71825.0	74782.4	76446.2	48410.8	0.907674036287426	0.740210062339834	-0.139753804708716	Nonsignificant	1.10171709228371	0.740210062339834	0.139753804708716	Nonsignificant	1	Molecular Function:RNA binding (GO:0003723)	far upstream element-binding protein	--	--	K-homology type RNA binding proteins	A	RNA processing and modification ;	IPR004088 [K Homology domain, type 1]	cytoplasm protein	--
A2AJA9	Apical junction component 1 homolog	Ajm1	140200.0	229906.2	253411.5	415728.4	521593.0	207421.7	0.544679151156273	0.152595996131454	-0.876521449113648	Nonsignificant	1.83594322983935	0.152595996131454	0.876521449113648	Nonsignificant	--	--	--	--	--	--	--	--	--	--	--
A2AJK8	Tetratricopeptide repeat protein 1	Ttc1	195430.0	264165.2	224729.5	276779.0	354243.4	80825.0	0.961336235828072	0.918060784021845	-0.0568869803083939	Nonsignificant	1.04021877333961	0.918060784021845	0.0568869803083938	Nonsignificant	1	Molecular Function:protein binding (GO:0005515)	--	--	--	TPR repeat-containing protein	R	General function prediction only ;	IPR019734 [Tetratricopeptide repeat]	cytoplasm protein	--
A2AKD7	Alpha-1-syntrophin	Snta1	837500.0	829580.6	492948.7	373522.1	634546.7	714874.1	1.25368594629572	0.395826037687349	0.326175992105901	Nonsignificant	0.797647930053541	0.395826037687349	-0.326175992105901	Nonsignificant	1	Molecular Function:protein binding (GO:0005515)	--	--	--	Syntrophins (type beta)	W	Extracellular structures ;	IPR001478 [PDZ domain] ; IPR001849[Pleckstrin homology domain]	synapse protein	--
A2AKH7	Leucine-rich repeat-containing protein 57 (Fragment)	Lrrc57	520040.0	890314.0	579543.0	559421.2	622687.2	572519.2	1.13408509019236	0.537430160338602	0.181528889480431	Nonsignificant	0.881768051311198	0.537430160338602	-0.181528889480431	Nonsignificant	1	Molecular Function:protein binding (GO:0005515)	--	--	--	FOG: Leucine rich repeat	R	General function prediction only ;	IPR001611 [Leucine-rich repeat] ; IPR025875[Leucine rich repeat 4]	cytoplasm protein	--
A2AKI5	Integrin alpha-V	Itgav	239250.0	1127679.2	358255.7	1038656.8	308886.4	222307.2	1.09894860045263	0.898253378647318	0.136123910758286	Nonsignificant	0.90996066566546	0.898253378647318	-0.136123910758286	Nonsignificant	--	--	integrin alpha V	--	ko04145 Phagosome ko04151 PI3K-Akt signaling pathway ko04510 Focal adhesion ko04512 ECM-receptor interaction ko04514 Cell adhesion molecules (CAMs) ko04810 Regulation of actin cytoskeleton ko04919 Thyroid hormone signaling pathway ko05165 Human papillomavirus infection ko05200 Pathways in cancer ko05205 Proteoglycans in cancer ko05222 Small cell lung cancer ko05410 Hypertrophic cardiomyopathy (HC…	Vitronectin receptor, alpha subunit	W	Extracellular structures ;	IPR013517 [FG-GAP repeat] ; IPR013649[Integrin alpha-2] ; IPR018184[Integrin alpha chain, C-terminal cytoplasmic region, conserved site]	extracell protein	--
A2AKW0	Mitochondrial nicotinamide adenine dinucleotide transporter SLC25A51	Slc25a51	128400.0	118567.1	145556.7	133613.3	118555.0	87722.5	1.15485267621248	0.324744383037356	0.20770881973303	Nonsignificant	0.865911315441255	0.324744383037356	-0.20770881973303	Nonsignificant	--	--	--	--	--	Predicted mitochondrial carrier protein	R	General function prediction only ;	IPR018108 [Mitochondrial substrate/solute carrier]	mitochondrion protein	--
A2ALI5	Adherens junction-associated protein 1	Ajap1	81767.0	78727.4	56704.6	58195.2	47695.1	65173.5	1.26969586785749	0.176786581366043	0.34448296748627	Nonsignificant	0.787590182275241	0.176786581366043	-0.34448296748627	Nonsignificant	--	--	adherens junction-associated protein 1	--	--	--	--	--	IPR029198 [AJAP1/PANP, C-terminal]	plasma membrane protein	--
A2ALM3	Calcium/calmodulin-dependent protein kinase type 1B (Fragment)	Pnck	10230.0	12081.5	0.0	37599.3	97584.0	21254.2	0.213933679584499	0.21919108936274	-2.22476447098832	Nonsignificant	4.67434581568548	0.21919108936274	2.22476447098832	Nonsignificant	3	Molecular Function:protein kinase activity (GO:0004672),Molecular Function:ATP binding (GO:0005524),Biological Process:protein phosphorylation (GO:0006468)	pregnancy upregulated non-ubiquitously expressed CaM kinase	2.7.11.17	--	Ca2+/calmodulin-dependent protein kinase, EF-Hand protein superfamily	T	Signal transduction mechanisms ;	IPR000719 [Protein kinase domain]	Golgi apparatus protein	--
A2ALS5	Rap1 GTPase-activating protein 1	Rap1gap	5438100.0	4768315.9	4021887.6	5156666.4	4070972.7	4782620.4	1.01556316640673	0.895267567586853	0.022279975751859	Nonsignificant	0.984675333921574	0.895267567586853	-0.0222799757518588	Nonsignificant	3	Molecular Function:GTPase activator activity (GO:0005096),Molecular Function:GTPase regulator activity (GO:0030695),Biological Process:regulation of small GTPase mediated signal transduction (GO:0051056)	RAP1 GTPase activating protein 1	--	ko04015 Rap1 signaling pathway	Rap1-GTPase-activating protein (Rap1GAP)	T	Signal transduction mechanisms ;	IPR000331 [Rap GTPase activating protein domain] ; IPR003109[GoLoco motif]	Golgi apparatus protein	--
A2ALS7	Rap1 GTPase-activating protein 1 (Fragment)	Rap1gap	739190.0	766157.9	771086.4	704947.5	730977.3	760484.1	1.03643465476761	0.230121169760874	0.0516291601380843	Nonsignificant	0.964846163142068	0.230121169760874	-0.0516291601380845	Nonsignificant	2	Molecular Function:GTPase activator activity (GO:0005096),Biological Process:regulation of small GTPase mediated signal transduction (GO:0051056)	RAP1 GTPase activating protein 1	--	ko04015 Rap1 signaling pathway	Rap1-GTPase-activating protein (Rap1GAP)	T	Signal transduction mechanisms ;	IPR000331 [Rap GTPase activating protein domain]	Golgi apparatus protein	--
A2ALV3	Endophilin-A1	Sh3gl2	11648000.0	12454478.1	11919686.1	11480486.3	12876223.4	9525228.5	1.0631671655667	0.515122054249663	0.08836845479297	Nonsignificant	0.940585857414975	0.515122054249663	-0.0883684547929701	Nonsignificant	2	Molecular Function:protein binding (GO:0005515),Cellular Component:cytoplasm (GO:0005737)	endophilin-A	--	ko04144 Endocytosis	Lysophosphatidic acid acyltransferase endophilin/SH3GL, involved in synaptic vesicle formation	IT	Lipid transport and metabolism ; Signal transduction mechanisms ;	IPR001452 [SH3 domain] ; IPR004148[BAR domain]	--	--
A2AM95	Emerin	Emd	1008400.0	598960.1	455900.3	549484.4	362066.2	474271.2	1.48883528892387	0.264798815673224	0.574184156205636	Nonsignificant	0.671665971003951	0.264798815673224	-0.574184156205636	Nonsignificant	--	--	emerin	--	ko05410 Hypertrophic cardiomyopathy (HCM) ko05412 Arrhythmogenic right ventricular cardiomyopathy (ARVC) ko05414 Dilated cardiomyopathy (DCM)	--	--	--	IPR003887 [LEM domain]	--	--
A2AMH5	Choline transporter-like protein	Slc44a1	1218200.0	797832.5	1581590.1	1291225.3	1602914.9	1770496.3	0.77125465188981	0.252842332326256	-0.374720808857891	Nonsignificant	1.29658861382514	0.252842332326256	0.374720808857891	Nonsignificant	--	--	solute carrier family 44 (choline transporter-like protein), member 1	--	ko05231 Choline metabolism in cancer	Choline transporter-like protein	I	Lipid transport and metabolism ;	IPR007603 [Choline transporter-like]	--	--
A2AML9	Tomoregulin-1 (Fragment)	Tmeff1	62670.0	70004.6	50343.9	0.0	51503.6	59313.7	1.10102243362122	0.532438588942776	0.138843864492079	Nonsignificant	0.908246707300082	0.532438588942776	-0.138843864492079	Nonsignificant	--	--	--	--	--	FOG: Kazal-type serine protease inhibitor domain	R	General function prediction only ;	--	plasma membrane protein	--
A2AMQ5	Phosphatidate cytidylyltransferase	Cds2	2262600.0	2122566.6	2193852.4	2103950.6	1937513.7	2027363.3	1.08406753884391	0.0537188490212462	0.1164546413042	Nonsignificant	0.922451751545329	0.0537188490212462	-0.1164546413042	Nonsignificant	--	--	phosphatidate cytidylyltransferase	2.7.7.41	ko00564 Glycerophospholipid metabolism ko01100 Metabolic pathways ko04070 Phosphatidylinositol signaling system	CDP-diacylglycerol synthase	I	Lipid transport and metabolism ;	--	--	--
A2AMS2	Galactose-1-phosphate uridylyltransferase	Galt	45049.0	44303.5	36677.4	42911.3	37184.5	40348.2	1.04637756965893	0.585801558351672	0.0654035204051835	Nonsignificant	0.955677978003632	0.585801558351672	-0.0654035204051837	Nonsignificant	2	Biological Process:galactose metabolic process (GO:0006012),Molecular Function:UDP-glucose:hexose-1-phosphate uridylyltransferase activity (GO:0008108)	UDPglucose--hexose-1-phosphate uridylyltransferase	2.7.7.12	ko00052 Galactose metabolism ko00520 Amino sugar and nucleotide sugar metabolism ko01100 Metabolic pathways ko04917 Prolactin signaling pathway	Galactose-1-phosphate uridylyltransferase	C	Energy production and conversion ;	IPR005849 [Galactose-1-phosphate uridyl transferase, N-terminal] ; IPR005850[Galactose-1-phosphate uridyl transferase, C-terminal]	--	--
A2AN08	E3 ubiquitin-protein ligase UBR4	Ubr4	1022700.0	1369414.8	1165993.8	1111925.1	936763.7	1079090.5	1.13758301297026	0.276918019429342	0.18597182709656	Nonsignificant	0.879056726936328	0.276918019429342	-0.18597182709656	Nonsignificant	1	Molecular Function:zinc ion binding (GO:0008270)	E3 ubiquitin-protein ligase UBR4	2.3.2.27	ko05165 Human papillomavirus infection ko05203 Viral carcinogenesis	Zn-binding protein Push	T	Signal transduction mechanisms ;	IPR003126 [Zinc finger, UBR-type] ; IPR025704[E3 ubiquitin ligase, UBR4]	nucleus protein	--
A2AN46	Golgin subfamily A member 2 (Fragment)	Golga2	36015.0	31588.5	31929.4	55363.5	31771.2	30019.7	0.849587382121371	0.517929940320831	-0.235165755164908	Nonsignificant	1.17704196300922	0.517929940320831	0.235165755164908	Nonsignificant	--	--	golgin subfamily A member 2	--	--	Uncharacterized conserved protein	S	Function unknown ;	--	Golgi apparatus protein	--
A2ANL9	Teneurin-1	Tenm1	89040.0	156723.7	155825.2	141046.6	156016.6	80041.4	1.06492707858774	0.81287944441871	0.0907546445716024	Nonsignificant	0.939031432392678	0.81287944441871	-0.0907546445716023	Nonsignificant	2	Biological Process:signal transduction (GO:0007165),Cellular Component:integral component of membrane (GO:0016021)	--	--	--	Uncharacterized conserved protein (Rhs family)	S	Function unknown ;	IPR009471 [Teneurin intracellular, N-terminal] ; IPR028916[Tox-GHH domain]	extracell protein	--
A2ANP2	Protein FAM219A	Fam219a	80002.0	128883.6	122382.4	82836.1	151215.1	0.0	0.943577017906054	0.850933849091902	-0.0837878146702495	Nonsignificant	1.05979690160233	0.850933849091902	0.0837878146702496	Nonsignificant	--	--	--	--	--	--	--	--	IPR029339 [Protein FAM219]	--	--
A2AP78	High mobility group protein B3 (Fragment)	Hmgb3	95882.0	93750.5	82004.9	42588.5	128950.3	229397.4	0.677507793010459	0.508624665851731	-0.561690553774533	Nonsignificant	1.47599778233778	0.508624665851731	0.561690553774533	Nonsignificant	--	--	high mobility group protein B3	--	--	HMG box-containing protein	R	General function prediction only ;	IPR009071 [High mobility group box domain]	nucleus protein	HMG
A2APL5	Amino acid transporter	Slc1a2	69854.0	37248.9	142907.9	91748.4	107087.9	101318.4	0.832939814035895	0.647410659806191	-0.263715840747822	Nonsignificant	1.20056693550839	0.647410659806191	0.263715840747822	Nonsignificant	2	Molecular Function:symporter activity (GO:0015293),Cellular Component:integral component of membrane (GO:0016021)	solute carrier family 1 (glial high affinity glutamate transporter), member 2	--	ko04724 Glutamatergic synapse ko05014 Amyotrophic lateral sclerosis (ALS)	Glutamate/aspartate and neutral amino acid transporters	E	Amino acid transport and metabolism ;	IPR001991 [Sodium:dicarboxylate symporter]	--	--
A2APX8	Sodium channel protein type 1 subunit alpha	Scn1a	44716.0	44935.9	28725.1	32036.9	22288.6	40501.7	1.24834435689338	0.35527300564943	0.320015957801477	Nonsignificant	0.801061016920517	0.35527300564943	-0.320015957801477	Nonsignificant	7	Cellular Component:voltage-gated sodium channel complex (GO:0001518),Molecular Function:ion channel activity (GO:0005216),Molecular Function:voltage-gated sodium channel activity (GO:0005248),Biological Process:ion transport (GO:0006811),Biological Process:sodium ion transport (GO:0006814),Cellular Component:membrane (GO:0016020),Biological Process:transmembrane transport (GO:0055085)	voltage-gated sodium channel type I alpha	--	ko04728 Dopaminergic synapse	Voltage-gated Ca2+ channels, alpha1 subunits	PT	Inorganic ion transport and metabolism ; Signal transduction mechanisms ;	IPR005821 [Ion transport domain] ; IPR010526[Sodium ion transport-associated] ; IPR024583[Voltage-gated Na+ ion channel, cytoplasmic domain]	--	--
A2APY7	Arginine-hydroxylase NDUFAF5, mitochondrial	Ndufaf5	108400.0	109479.6	84950.1	108502.5	79320.8	125189.0	0.96746901000376	0.838518638737834	-0.0477126453408533	Nonsignificant	1.03362483930737	0.838518638737834	0.0477126453408533	Nonsignificant	2	Biological Process:metabolic process (GO:0008152),Molecular Function:methyltransferase activity (GO:0008168)	NADH dehydrogenase [ubiquinone] 1 alpha subcomplex assembly factor 5	2.1.1.-	--	Predicted methyltransferase	R	General function prediction only ;	IPR013216 [Methyltransferase type 11]	extracell protein	--
A2AQ07	Tubulin beta-1 chain	Tubb1	351190.0	299516.8	286562.6	316745.5	280340.9	312189.9	1.03078613178415	0.703582712828843	0.0437450323947352	Nonsignificant	0.970133346933123	0.703582712828843	-0.0437450323947351	Nonsignificant	1	Molecular Function:GTPase activity (GO:0003924)	tubulin beta	--	ko04145 Phagosome ko04540 Gap junction	Beta tubulin	Z	Cytoskeleton ;	IPR003008 [Tubulin/FtsZ, GTPase domain] ; IPR018316[Tubulin/FtsZ, 2-layer sandwich domain]	centrosome protein	--
A2AQ39	Formin-binding protein 1 (Fragment)	Fnbp1	107120.0	116308.3	121367.3	118966.2	101942.9	120130.5	1.011013383783	0.870523121032873	0.0158020957469158	Nonsignificant	0.989106589527245	0.870523121032873	-0.015802095746916	Nonsignificant	--	--	formin-binding protein 1	--	--	Cdc42-interacting protein CIP4	Z	Cytoskeleton ;	IPR001060 [FCH domain]	lysosome protein	--
A2AQK4	Histamine N-methyltransferase	Hnmt	176190.0	115667.5	216759.8	142495.9	118770.7	220731.5	1.0552267737155	0.845046190511757	0.0775530749111066	Nonsignificant	0.947663596971633	0.845046190511757	-0.0775530749111066	Nonsignificant	--	--	histamine N-methyltransferase	2.1.1.8	ko00340 Histidine metabolism	--	--	--	--	cytoplasm protein	--
A2AQL0	Non-specific serine/threonine protein kinase	Stk39	591360.0	473658.9	318126.7	280259.6	364134.7	160453.8	1.71851756871887	0.122703348180036	0.781164600720408	Nonsignificant	0.581896873329894	0.122703348180036	-0.781164600720408	Nonsignificant	4	Molecular Function:protein kinase activity (GO:0004672),Molecular Function:protein serine/threonine kinase activity (GO:0004674),Molecular Function:ATP binding (GO:0005524),Biological Process:protein phosphorylation (GO:0006468)	serine/threonine-protein kinase OSR1/STK39	2.7.11.1	--	Ste20-like serine/threonine protein kinase	T	Signal transduction mechanisms ;	IPR000719 [Protein kinase domain] ; IPR024678[Serine/threonine-protein kinase OSR1/WNK, CCT domain]	nucleus protein	--
A2AQY9	Kynurenine--oxoglutarate transaminase 1	Kyat1	200700.0	104757.3	180959.9	162380.4	169518.3	63491.2	1.23022161162943	0.537219980252848	0.298918225483311	Nonsignificant	0.812861675121686	0.537219980252848	-0.298918225483311	Nonsignificant	2	Biological Process:biosynthetic process (GO:0009058),Molecular Function:pyridoxal phosphate binding (GO:0030170)	--	--	ko00380 Tryptophan metabolism ko00450 Selenocompound metabolism ko01100 Metabolic pathways ko05204 Chemical carcinogenesis	Kynurenine aminotransferase, glutamine transaminase K	E	Amino acid transport and metabolism ;	IPR004839 [Aminotransferase, class I/classII]	--	--
A2ARP8	Microtubule-associated protein 1A	Map1a	45534000.0	48050857.7	41230561.9	40817432.9	50361566.3	48633708.1	0.964257271055648	0.663133317468409	-0.0525099752400927	Nonsignificant	1.03706762709212	0.663133317468409	0.0525099752400928	Nonsignificant	--	--	microtubule-associated protein 1	--	--	Microtubule-associated proteins	Z	Cytoskeleton ;	--	--	--
A2ARS0	Ankyrin repeat domain-containing protein 63	Ankrd63	3721900.0	2175515.2	2322325.9	1767858.7	2032289.5	2228254.6	1.36350230279901	0.225757001129396	0.447317136801696	Nonsignificant	0.733405435360975	0.225757001129396	-0.447317136801696	Nonsignificant	--	--	--	--	--	FOG: Ankyrin repeat	R	General function prediction only ;	IPR020683 [Ankyrin repeat-containing domain]	cytoplasm protein	--
A2AS47	Plakophilin-4	Pkp4	333320.0	292593.6	238288.7	310322.3	147504.3	357167.6	1.06037846649706	0.824381162817931	0.0845792782663793	Nonsignificant	0.943059512801574	0.824381162817931	-0.0845792782663795	Nonsignificant	1	Molecular Function:protein binding (GO:0005515)	--	--	--	Neural adherens junction protein Plakophilin and related Armadillo repeat proteins	TW	Signal transduction mechanisms ; Extracellular structures ;	IPR000225 [Armadillo]	nucleus protein	--
A2AS98	Nck-associated protein 1	Nckap1	13937000.0	7460920.5	13449466.7	13590805.2	8600279.2	14019884.1	0.962343418127577	0.875083809204993	-0.0553762744707021	Nonsignificant	1.03913008720493	0.875083809204993	0.0553762744707023	Nonsignificant	--	--	NCK-associated protein 1	--	ko04810 Regulation of actin cytoskeleton	Membrane-associated hematopoietic protein	R	General function prediction only ;	IPR019137 [Nck-associated protein 1]	--	--
A2ASW8	Rap guanine nucleotide exchange factor 4	Rapgef4	326090.0	177756.0	272373.3	354845.4	251030.6	454296.1	0.732163485532207	0.264310846925333	-0.44976226955847	Nonsignificant	1.36581517620085	0.264310846925333	0.44976226955847	Nonsignificant	3	Molecular Function:guanyl-nucleotide exchange factor activity (GO:0005085),Biological Process:small GTPase mediated signal transduction (GO:0007264),Biological Process:intracellular signal transduction (GO:0035556)	Rap guanine nucleotide exchange factor 4	--	ko04015 Rap1 signaling pathway ko04024 cAMP signaling pathway ko04072 Phospholipase D signaling pathway ko04261 Adrenergic signaling in cardiomyocytes ko04670 Leukocyte transendothelial migration ko04911 Insulin secretion	cAMP-regulated guanine nucleotide exchange factor	T	Signal transduction mechanisms ;	IPR000591 [DEP domain] ; IPR000595[Cyclic nucleotide-binding domain] ; IPR000651[Ras-like guanine nucleotide exchange factor, N-terminal] ; IPR001895[Ras guanine-nucleotide exchange factors catalytic domain]	nucleus protein	--
A2ASZ8	Calcium-binding mitochondrial carrier protein SCaMC-2	Slc25a25	413100.0	443927.8	509180.1	405572.1	442387.5	430112.4	1.06896004293968	0.387443938501128	0.0962079270245915	Nonsignificant	0.935488661718323	0.387443938501128	-0.0962079270245917	Nonsignificant	1	Molecular Function:calcium ion binding (GO:0005509)	solute carrier family 25 (mitochondrial phosphate transporter), member 23/24/25/41	--	--	Predicted mitochondrial carrier protein	F	Nucleotide transport and metabolism ;	IPR002048 [EF-hand domain] ; IPR018108[Mitochondrial substrate/solute carrier]	mitochondrion protein	--
A2AT37	Regulator of nonsense transcripts 2	Upf2	171240.0	211080.0	60936.8	99166.3	187896.8	188628.3	0.931815878950092	0.850640855467511	-0.101883179457775	Nonsignificant	1.0731733839165	0.850640855467511	0.101883179457775	Nonsignificant	2	Molecular Function:RNA binding (GO:0003723),Molecular Function:protein binding (GO:0005515)	regulator of nonsense transcripts 2	--	ko03013 RNA transport ko03015 mRNA surveillance pathway	Nonsense-mediated mRNA decay 2 protein	A	RNA processing and modification ;	IPR003890 [MIF4G-like, type 3] ; IPR007193[Up-frameshift suppressor 2]	--	--
A2ATL1	Family with sequence similarity 171, member A1	Fam171a1	80725.0	75241.6	76045.6	63111.9	63794.4	57152.4	1.26053373190183	0.0041625684016659	0.33403472525425	Significant	0.793314748103763	0.0041625684016659	-0.33403472525425	Significant	--	--	--	--	--	--	--	--	IPR018890 [Uncharacterised protein family FAM171]	--	--
A2AU60	RNA-binding protein Raly (Fragment)	Raly	285610.0	268346.5	270961.4	0.0	55946.6	241898.7	1.84641243849296	0.404001258389712	0.884724847949837	Nonsignificant	0.541590805581986	0.404001258389712	-0.884724847949837	Nonsignificant	1	Molecular Function:nucleic acid binding (GO:0003676)	heterogeneous nuclear ribonucleoprotein C-like 2	--	--	FOG: RRM domain	R	General function prediction only ;	IPR000504 [RNA recognition motif domain]	--	--
A2AUY4	Bromodomain adjacent to zinc finger domain protein 2B	Baz2b	314470.0	139788.5	157505.6	177708.2	104983.0	216802.9	1.22476741967523	0.59265689627641	0.292507810992346	Nonsignificant	0.81648154901538	0.59265689627641	-0.292507810992346	Nonsignificant	3	Molecular Function:DNA binding (GO:0003677),Molecular Function:protein binding (GO:0005515),Cellular Component:nucleus (GO:0005634)	--	--	--	Chromatin remodeling complex WSTF-ISWI, large subunit (contains heterochromatin localization, PHD and BROMO domains)	B	Chromatin structure and dynamics ;	IPR001487 [Bromodomain] ; IPR001739[Methyl-CpG DNA binding] ; IPR018501[DDT domain] ; IPR019787[Zinc finger, PHD-finger] ; IPR028941[WHIM2 domain]	nucleus protein	MBD
A2AVJ7	Ribosome-binding protein 1	Rrbp1	289750.0	258870.3	192698.7	311639.9	152080.1	269368.4	1.0112272953712	0.963046960283839	0.0161073108400743	Nonsignificant	0.988897357278041	0.963046960283839	-0.0161073108400743	Nonsignificant	2	Biological Process:protein transport (GO:0015031),Cellular Component:integral component of endoplasmic reticulum membrane (GO:0030176)	ribosome-binding protein 1	--	ko04141 Protein processing in endoplasmic reticulum	--	--	--	IPR007794 [Ribosome receptor lysine/proline rich]	endoplasmic reticulum protein	--
A2AVR9	Dynein light chain roadblock	Dynlrb1	1005200.0	1049422.4	819733.7	1043949.1	930345.1	1067895.3	0.944831378847373	0.533306354716586	-0.0818712159315562	Nonsignificant	1.05838991209196	0.533306354716586	0.0818712159315561	Nonsignificant	--	--	dynein light chain roadblock-type	--	--	Dynein-associated protein Roadblock	DN	Cell cycle control, cell division, chromosome partitioning ; Cell motility ;	IPR004942 [Roadblock/LAMTOR2 domain]	cytoplasm protein	--
A2AW05	FACT complex subunit SSRP1 (Fragment)	Ssrp1	43851.0	140797.1	28205.8	29188.7	147040.4	224971.2	0.530542723921193	0.40128504735538	-0.914459160698559	Nonsignificant	1.88486233984907	0.40128504735538	0.914459160698559	Nonsignificant	--	--	structure-specific recognition protein 1	--	--	Nucleosome-binding factor SPN, POB3 subunit	KLB	Transcription ; Replication, recombination and repair ; Chromatin structure and dynamics ;	IPR009071 [High mobility group box domain] ; IPR013719[Domain of unknown function DUF1747] ; IPR024954[SSRP1 domain]	nucleus protein	HMG
A2AWI7	Endophilin-B2	Sh3glb2	3791500.0	3622777.1	3512894.3	3513867.7	3799307.1	4104068.4	0.957076170541764	0.435463032183315	-0.0632943462577508	Nonsignificant	1.0448489167105	0.435463032183315	0.0632943462577509	Nonsignificant	2	Molecular Function:protein binding (GO:0005515),Cellular Component:cytoplasm (GO:0005737)	endophilin-B2	--	ko04144 Endocytosis	SH3 domain protein SH3GLB	T	Signal transduction mechanisms ;	IPR001452 [SH3 domain] ; IPR004148[BAR domain]	--	--
A2BDX3	Adenylyltransferase and sulfurtransferase MOCS3	Mocs3	407680.0	138086.6	142207.7	232277.8	218586.1	212843.1	1.03656327264892	0.936069273653463	0.0518081823911515	Nonsignificant	0.964726443996527	0.936069273653463	-0.0518081823911516	Nonsignificant	1	Molecular Function:small protein activating enzyme activity (GO:0008641)	--	--	ko04122 Sulfur relay system	Molybdopterin synthase sulfurylase	H	Coenzyme transport and metabolism ;	IPR000594 [THIF-type NAD/FAD binding fold] ; IPR001763[Rhodanese-like domain]	nucleus protein	--
A2BE93	Protein SET (Fragment)	Set	1328600.0	1542758.4	1231875.9	1500610.2	1645288.3	751963.4	1.05268847518687	0.825960855203899	0.0740785590628419	Nonsignificant	0.949948653919178	0.825960855203899	-0.0740785590628418	Nonsignificant	2	Cellular Component:nucleus (GO:0005634),Biological Process:nucleosome assembly (GO:0006334)	template-activating factor I	--	--	DNA replication factor/protein phosphatase inhibitor SET/SPR-2	L	Replication, recombination and repair ;	IPR002164 [Nucleosome assembly protein (NAP)]	endoplasmic reticulum protein	--
A2BGI9	Peptidyl-prolyl cis-trans isomerase	Ppih	130560.0	179563.0	75955.8	84694.9	144733.7	137628.1	1.0518233286574	0.866604737517358	0.0728924001867137	Nonsignificant	0.950730006413199	0.866604737517358	-0.0728924001867136	Nonsignificant	3	Biological Process:protein peptidyl-prolyl isomerization (GO:0000413),Molecular Function:peptidyl-prolyl cis-trans isomerase activity (GO:0003755),Biological Process:protein folding (GO:0006457)	peptidyl-prolyl isomerase H (cyclophilin H)	5.2.1.8	ko03040 Spliceosome	U-snRNP-associated cyclophilin type peptidyl-prolyl cis-trans isomerase	O	Posttranslational modification, protein turnover, chaperones ;	IPR002130 [Cyclophilin-type peptidyl-prolyl cis-trans isomerase domain]	mitochondrion protein	--
A2BI12	PC4 and SFRS1-interacting protein	Psip1	1644900.0	2483226.5	2451382.9	2493294.6	2111645.5	2204413.0	0.966245883180885	0.809408470544113	-0.0495377326309107	Nonsignificant	1.03493325809368	0.809408470544113	0.0495377326309106	Nonsignificant	--	--	--	--	--	Transcription coactivator	K	Transcription ;	IPR000313 [PWWP domain]	cytoplasm protein	--
A2CG35	Ras-related protein Rab-12	Rab12	730420.0	545927.4	615634.6	601089.5	518433.8	549424.0	1.13363795249856	0.275736464891903	0.180959963443475	Nonsignificant	0.882115844653913	0.275736464891903	-0.180959963443475	Nonsignificant	2	Molecular Function:GTP binding (GO:0005525),Biological Process:small GTPase mediated signal transduction (GO:0007264)	Ras-related protein Rab-12	--	--	GTP-binding protein SEC4, small G protein superfamily, and related Ras family GTP-binding proteins	TU	Signal transduction mechanisms ; Intracellular trafficking, secretion, and vesicular transport ;	IPR001806 [Small GTPase superfamily]	endoplasmic reticulum protein	--
A2JY28	Ephrin type A receptor	Mep	138910.0	93636.0	59512.1	121041.4	58690.8	99224.5	1.04696571188288	0.8889834252611	0.0662141947935131	Nonsignificant	0.955141117469435	0.8889834252611	-0.0662141947935129	Nonsignificant	3	Molecular Function:protein kinase activity (GO:0004672),Molecular Function:protein binding (GO:0005515),Biological Process:protein phosphorylation (GO:0006468)	Eph receptor B6	2.7.10.1	ko04360 Axon guidance	Tyrosine kinase, EPH (ephrin) receptor family	T	Signal transduction mechanisms ;	IPR001090 [Ephrin receptor ligand binding domain] ; IPR001245[Serine-threonine/tyrosine-protein kinase catalytic domain] ; IPR001660[Sterile alpha motif domain] ; IPR003961[Fibronectin type III] ; IPR011641[Tyrosine-protein kinase ephrin type A/B receptor-like] ; IPR027936[Ephrin receptor, transmembrane domain]	nucleus protein	--
A2RRJ4	Exportin 5	Xpo5	173550.0	64263.2	138508.7	74677.0	123575.9	166808.1	1.03084662563243	0.932743669884757	0.0438296974978034	Nonsignificant	0.970076415961973	0.932743669884757	-0.0438296974978034	Nonsignificant	--	--	exportin-5	--	ko03013 RNA transport	Nuclear transport receptor CRM1/MSN5 (importin beta superfamily)	YU	Nuclear structure ; Intracellular trafficking, secretion, and vesicular transport ;	IPR013598 [Exportin-1/Importin-beta-like]	nucleus protein	--
A2RRK3	Non-specific serine/threonine protein kinase	Slk	1149100.0	1420997.6	1353464.9	1435609.8	1589500.9	2542237.8	0.704745266081331	0.19821328920226	-0.504826212937959	Nonsignificant	1.41895241887953	0.19821328920226	0.504826212937959	Nonsignificant	4	Molecular Function:protein kinase activity (GO:0004672),Molecular Function:protein serine/threonine kinase activity (GO:0004674),Molecular Function:ATP binding (GO:0005524),Biological Process:protein phosphorylation (GO:0006468)	STE20-like kinase	2.7.11.1	ko04114 Oocyte meiosis	Ste20-like serine/threonine protein kinase	T	Signal transduction mechanisms ;	IPR000719 [Protein kinase domain] ; IPR022165[Polo kinase kinase]	nucleus protein	--
A2RS22	Coronin	Coro1b	3069500.0	3009981.0	2265965.6	3173274.0	2730947.8	2898617.5	0.948040321490363	0.625557105038791	-0.0769796746065392	Nonsignificant	1.05480745631995	0.625557105038791	0.0769796746065392	Nonsignificant	1	Molecular Function:protein binding (GO:0005515)	coronin-1B/1C/6	--	--	Actin-binding protein Coronin, contains WD40 repeats	Z	Cytoskeleton ;	IPR001680 [WD40 repeat] ; IPR015048[Domain of unknown function DUF1899]	cytoskeleton protein	--
A2RS58	V-crk sarcoma virus CT10 oncogene homolog (Avian)-like	Crkl	744390.0	1016739.3	1439347.3	1421006.6	1410981.4	1387061.5	0.758577636977239	0.234872226133563	-0.398631253571047	Nonsignificant	1.31825663090303	0.234872226133563	0.398631253571047	Nonsignificant	1	Molecular Function:protein binding (GO:0005515)	proto-oncogene C-crk	--	ko04010 MAPK signaling pathway ko04012 ErbB signaling pathway ko04015 Rap1 signaling pathway ko04062 Chemokine signaling pathway ko04510 Focal adhesion ko04666 Fc gamma R-mediated phagocytosis ko04722 Neurotrophin signaling pathway ko04810 Regulation of actin cytoskeleton ko04910 Insulin signaling pathway ko05100 Bacterial invasion of epithelial cells ko05200 Pathways in cancer ko05206 MicroRNAs …	Crk family adapters	T	Signal transduction mechanisms ;	IPR000980 [SH2 domain] ; IPR001452[SH3 domain] ; IPR011511[Variant SH3 domain]	nucleus protein	--
A2RSB1	Nucleosome assembly protein 1-like 4	Nap1l4	2798800.0	2152087.6	2144610.0	1987894.1	1969481.7	2207937.4	1.15087382746427	0.248843664007619	0.202729676676664	Nonsignificant	0.86890497996927	0.248843664007619	-0.202729676676664	Nonsignificant	2	Cellular Component:nucleus (GO:0005634),Biological Process:nucleosome assembly (GO:0006334)	nucleosome assembly protein 1-like 4	--	--	Nucleosome assembly protein NAP-1	BD	Chromatin structure and dynamics ; Cell cycle control, cell division, chromosome partitioning ;	IPR002164 [Nucleosome assembly protein (NAP)]	nucleus protein	--
A2RSE4	Ubiquitin-conjugating enzyme E2B, RAD6 homology (S. cerevisiae)	Ube2b	286990.0	294862.8	183001.9	245266.9	268092.7	198662.5	1.07420078674524	0.692678887705951	0.103263683237107	Nonsignificant	0.930924657977522	0.692678887705951	-0.103263683237107	Nonsignificant	--	--	ubiquitin-conjugating enzyme E2 B	2.3.2.23	ko04120 Ubiquitin mediated proteolysis	Ubiquitin-protein ligase	O	Posttranslational modification, protein turnover, chaperones ;	IPR000608 [Ubiquitin-conjugating enzyme E2]	nucleus protein	--
A2RSV8	Cytochrome c oxidase subunit 4	Cox4i1	31173000.0	28498745.4	31284071.0	30126394.7	28931699.4	30367950.0	1.01710656347819	0.641148567799287	0.0244708400091326	Nonsignificant	0.983181149259631	0.641148567799287	-0.0244708400091327	Nonsignificant	1	Molecular Function:cytochrome-c oxidase activity (GO:0004129)	cytochrome c oxidase subunit 4	--	ko00190 Oxidative phosphorylation ko01100 Metabolic pathways ko04260 Cardiac muscle contraction ko04932 Non-alcoholic fatty liver disease (NAFLD) ko05010 Alzheimer's disease ko05012 Parkinson's disease ko05016 Huntington's disease	Cytochrome c oxidase, subunit IV/COX5b	C	Energy production and conversion ;	IPR004203 [Cytochrome c oxidase subunit IV family]	mitochondrion protein	--
A2RT28	Methionine--tRNA ligase, mitochondrial	Mars2	183970.0	232616.7	265033.6	45642.0	132498.1	211029.1	1.75147545078079	0.141152977712669	0.80857076702378	Nonsignificant	0.570947197435288	0.141152977712669	-0.80857076702378	Nonsignificant	4	Molecular Function:nucleotide binding (GO:0000166),Molecular Function:aminoacyl-tRNA ligase activity (GO:0004812),Molecular Function:ATP binding (GO:0005524),Biological Process:tRNA aminoacylation for protein translation (GO:0006418)	methionyl-tRNA synthetase	6.1.1.10	ko00450 Selenocompound metabolism ko00970 Aminoacyl-tRNA biosynthesis	Methionyl-tRNA synthetase	J	Translation, ribosomal structure and biogenesis ;	IPR015413 [Methionyl/Leucyl tRNA synthetase]	--	--
A2RT62	F-box/LRR-repeat protein 16	Fbxl16	6282400.0	6527806.4	6258564.5	4879755.7	5292277.0	6691294.2	1.13078344582171	0.311060048497526	0.177322668007819	Nonsignificant	0.884342624306216	0.311060048497526	-0.177322668007819	Nonsignificant	1	Molecular Function:protein binding (GO:0005515)	F-box and leucine-rich repeat protein 16	--	--	Leucine rich repeat proteins, some proteins contain F-box	R	General function prediction only ;	IPR001611 [Leucine-rich repeat]	nucleus protein	--
A2RTH5	Leucine carboxyl methyltransferase 1	Lcmt1	673020.0	358884.4	733221.1	982615.9	462533.6	964039.4	0.732663802327829	0.356433445058543	-0.448776754618972	Nonsignificant	1.36488249702358	0.356433445058543	0.448776754618972	Nonsignificant	2	Molecular Function:methyltransferase activity (GO:0008168),Biological Process:methylation (GO:0032259)	[phosphatase 2A protein]-leucine-carboxy methyltransferase	2.1.1.233	--	Carboxymethyl transferase	O	Posttranslational modification, protein turnover, chaperones ;	IPR007213 [Methyltransferase Ppm1/Ppm2/Tcmp]	--	--
A2RTT4	Ubiquitin-conjugating enzyme E2N	Ube2n	8970800.0	10125790.1	10227125.7	9881497.0	10467463.3	9863364.2	0.970587873832747	0.545626199807273	-0.0430692591728931	Nonsignificant	1.03030341400321	0.545626199807273	0.0430692591728933	Nonsignificant	--	--	--	--	--	Ubiquitin-protein ligase	O	Posttranslational modification, protein turnover, chaperones ;	IPR000608 [Ubiquitin-conjugating enzyme E2]	nucleus protein	--
A3KG41	NF-kappa-B essential modulator (Fragment)	Ikbkg	71473.0	37594.6	36844.3	36039.0	61529.1	68111.2	0.880688776449442	0.683839942209975	-0.183295814673625	Nonsignificant	1.13547489957981	0.683839942209975	0.183295814673625	Nonsignificant	--	--	inhibitor of nuclear factor kappa-B kinase subunit gamma	--	ko01523 Antifolate resistance ko04010 MAPK signaling pathway ko04014 Ras signaling pathway ko04062 Chemokine signaling pathway ko04064 NF-kappa B signaling pathway ko04151 PI3K-Akt signaling pathway ko04210 Apoptosis ko04380 Osteoclast differentiation ko04620 Toll-like receptor signaling pathway ko04621 NOD-like receptor signaling pathway ko04622 RIG-I-like receptor signaling pathway ko04623 Cyto…	--	--	--	IPR021063 [NF-kappa-B essential modulator NEMO, N-terminal]	nucleus protein	--
A3KGE4	Noelin	Olfm1	682530.0	688878.1	587804.5	599651.2	661550.3	488037.1	1.12003736940175	0.310872653184589	0.163546867775016	Nonsignificant	0.892827353192808	0.310872653184589	-0.163546867775016	Nonsignificant	--	--	--	--	--	Olfactomedin and related extracellular matrix glycoproteins	W	Extracellular structures ;	IPR003112 [Olfactomedin-like domain] ; IPR022082[Noelin domain]	plasma membrane protein	--
A3KGR9	Histocompatibility 13 (Fragment)	H13	85791.0	74334.0	65191.3	59351.3	67060.2	67581.5	1.16146613537602	0.184874548190555	0.215947090403872	Nonsignificant	0.860980763486707	0.184874548190555	-0.215947090403871	Nonsignificant	2	Molecular Function:aspartic-type endopeptidase activity (GO:0004190),Cellular Component:integral component of membrane (GO:0016021)	minor histocompatibility antigen H13	3.4.23.-	--	Uncharacterized conserved protein	S	Function unknown ;	IPR007369 [Peptidase A22B, signal peptide peptidase]	--	--
A3KGU5	Spectrin alpha chain, non-erythrocytic 1	Sptan1	806580.0	185068.0	220132.0	219299.7	345229.7	176593.5	1.63505944830473	0.492351210411674	0.709343090900877	Nonsignificant	0.611598557493935	0.492351210411674	-0.709343090900877	Nonsignificant	2	Molecular Function:calcium ion binding (GO:0005509),Molecular Function:protein binding (GO:0005515)	spectrin alpha	--	ko04210 Apoptosis	Ca2+-binding actin-bundling protein (spectrin), alpha chain (EF-Hand protein superfamily)	Z	Cytoskeleton ;	IPR001452 [SH3 domain] ; IPR002017[Spectrin repeat] ; IPR002048[EF-hand domain] ; IPR014837[EF-hand, Ca insensitive]	cytoskeleton protein	--
A3KGU9	Spectrin alpha chain, non-erythrocytic 1	Sptan1	133170000.0	137214625.0	133467812.0	135304162.8	136396953.4	126578044.1	1.0139933927143	0.610638929638489	0.0200482516219553	Nonsignificant	0.986199720022985	0.610638929638489	-0.0200482516219554	Nonsignificant	2	Molecular Function:calcium ion binding (GO:0005509),Molecular Function:protein binding (GO:0005515)	spectrin alpha	--	ko04210 Apoptosis	Ca2+-binding actin-bundling protein (spectrin), alpha chain (EF-Hand protein superfamily)	Z	Cytoskeleton ;	IPR001452 [SH3 domain] ; IPR002017[Spectrin repeat] ; IPR002048[EF-hand domain] ; IPR014837[EF-hand, Ca insensitive]	cytoskeleton protein	--
A3KMF1	Glutamate receptor (Fragment)	Grik2	660390.0	318763.2	379703.0	330777.7	364611.1	395656.2	1.24546301939883	0.450471089572714	0.316682185350752	Nonsignificant	0.802914245083475	0.450471089572714	-0.316682185350752	Nonsignificant	3	Molecular Function:ionotropic glutamate receptor activity (GO:0004970),Molecular Function:extracellular-glutamate-gated ion channel activity (GO:0005234),Cellular Component:membrane (GO:0016020)	glutamate receptor, ionotropic kainate 2	--	ko04080 Neuroactive ligand-receptor interaction ko04724 Glutamatergic synapse	Glutamate-gated kainate-type ion channel receptor subunit GluR5 and related subunits	PET	Inorganic ion transport and metabolism ; Amino acid transport and metabolism ; Signal transduction mechanisms ;	IPR001320 [Ionotropic glutamate receptor] ; IPR001828[Receptor, ligand binding region] ; IPR019594[Ionotropic glutamate receptor, L-glutamate and glycine-binding domain]	synapse protein	--
A3KMF2	Mkl2 protein (Fragment)	Mrtfb	255120.0	415215.8	359784.3	345973.7	2317619.9	389488.4	0.337403351760614	0.408606335012438	-1.56745378947647	Nonsignificant	2.96381169535475	0.408606335012438	1.56745378947647	Nonsignificant	--	--				--	--	--	IPR003034 [SAP domain] ; IPR004018[RPEL repeat]	--	--
A3KML3	14-3-3 protein theta	Ywhaq	8398400.0	10148482.3	9082649.1	8792409.9	9996467.5	10904930.2	0.930481256300725	0.436101030700988	-0.103951006090688	Nonsignificant	1.07471267500396	0.436101030700988	0.103951006090688	Nonsignificant	--	--	14-3-3 protein beta/theta/zeta	--	ko04110 Cell cycle ko04114 Oocyte meiosis ko04151 PI3K-Akt signaling pathway ko04390 Hippo signaling pathway ko05161 Hepatitis B ko05169 Epstein-Barr virus infection ko05203 Viral carcinogenesis	Multifunctional chaperone (14-3-3 family)	O	Posttranslational modification, protein turnover, chaperones ;	IPR023410 [14-3-3 domain]	cytoplasm protein	--
A3KN68	Protein tyrosine phosphatase, receptor type, N polypeptide 2	Ptprn2	811510.0	478712.1	367999.2	396821.2	377649.1	625623.7	1.1843642641137	0.608984030434803	0.244112865770163	Nonsignificant	0.84433483033899	0.608984030434803	-0.244112865770163	Nonsignificant	2	Molecular Function:protein tyrosine phosphatase activity (GO:0004725),Biological Process:protein dephosphorylation (GO:0006470)	receptor-type tyrosine-protein phosphatase N	3.1.3.48	ko04940 Type I diabetes mellitus	Protein tyrosine phosphatase	T	Signal transduction mechanisms ;	IPR000242 [PTP type protein phosphatase] ; IPR021613[Protein-tyrosine phosphatase receptor IA-2 ectodomain] ; IPR029403[RESP18 domain]	plasma membrane protein	--
A4FTZ0	Ubiquitin thioesterase OTU1	Yod1	87365.0	0.0	79263.9	283147.3	0.0	78640.9	0.460570300523898	0.440949189003713	-1.11850671169483	Nonsignificant	2.17122119872363	0.440949189003713	1.11850671169483	Nonsignificant	--	--	ubiquitin thioesterase OTU1	3.1.2.-	ko04141 Protein processing in endoplasmic reticulum	OTU-like cysteine protease	TO	Signal transduction mechanisms ; Posttranslational modification, protein turnover, chaperones ;	IPR003323 [OTU domain]	--	--
A4FUS1	Rps16 protein	Rps16	870130.0	844761.4	860166.1	722745.8	875798.8	771990.3	1.0862769833087	0.210098764624928	0.119392014279862	Nonsignificant	0.92057552112914	0.210098764624928	-0.119392014279862	Nonsignificant	3	Molecular Function:structural constituent of ribosome (GO:0003735),Cellular Component:ribosome (GO:0005840),Biological Process:translation (GO:0006412)	small subunit ribosomal protein S16e	--	ko03010 Ribosome	40S ribosomal protein S16	J	Translation, ribosomal structure and biogenesis ;	IPR000754 [Ribosomal protein S9]	mitochondrion protein	--
A4FUW1	4932417H02Rik protein (Fragment)	Rptor	297210.0	254888.7	277402.5	190049.5	167587.7	302674.0	1.25622766962002	0.264946308530281	0.329097951543478	Nonsignificant	0.796034050342543	0.264946308530281	-0.329097951543479	Nonsignificant	1	Molecular Function:protein binding (GO:0005515)	regulatory associated protein of mTOR	--	ko04136 Autophagy - other ko04140 Autophagy - animal ko04150 mTOR signaling pathway ko04151 PI3K-Akt signaling pathway ko04152 AMPK signaling pathway ko04211 Longevity regulating pathway ko04213 Longevity regulating pathway - multiple species ko04910 Insulin signaling pathway ko05206 MicroRNAs in cancer	Guanine nucleotide binding protein MIP1	D	Cell cycle control, cell division, chromosome partitioning ;	IPR000357 [HEAT repeat] ; IPR001680[WD40 repeat] ; IPR029347[Raptor, N-terminal CASPase-like domain]	cytoskeleton protein	--
A4GZ26	ARF6 guanine nucleotide exchange factor IQArfGEF	Iqsec2	913960.0	760768.5	761646.4	772319.6	793396.5	531480.6	1.16172932181326	0.313904885122452	0.216273965844577	Nonsignificant	0.860785710770539	0.313904885122452	-0.216273965844577	Nonsignificant	2	Molecular Function:ARF guanyl-nucleotide exchange factor activity (GO:0005086),Biological Process:regulation of ARF protein signal transduction (GO:0032012)	IQ motif and SEC7 domain-containing protein	--	ko04144 Endocytosis	Predicted guanine nucleotide exchange factor, contains Sec7 domain	U	Intracellular trafficking, secretion, and vesicular transport ;	IPR000904 [Sec7 domain] ; IPR033742[IQ motif and SEC7 domain-containing protein, PH domain]	nucleus protein	--
A5A4Z2	E3 ubiquitin-protein ligase PPP1R11	Ppp1r11	335530.0	276194.2	359154.2	305622.9	274824.8	280377.0	1.12784681945116	0.237511571258127	0.173571138814047	Nonsignificant	0.886645227661878	0.237511571258127	-0.173571138814047	Nonsignificant	--	--	protein phosphatase 1 regulatory subunit 11	--	--	Uncharacterized conserved protein	S	Function unknown ;	IPR011107 [Protein phosphatase inhibitor]	--	--
A5GZX3	Lactoylglutathione lyase	Glo1	2740000.0	5152088.2	3220707.4	6342705.2	3465585.8	5564935.1	0.722866854862689	0.277983450569655	-0.468198153822447	Nonsignificant	1.38338062296404	0.277983450569655	0.468198153822447	Nonsignificant	--	--	lactoylglutathione lyase	4.4.1.5	ko00620 Pyruvate metabolism	Glyoxalase	G	Carbohydrate transport and metabolism ;	IPR004360 [Glyoxalase/fosfomycin resistance/dioxygenase domain]	--	--
A5X3G4	Non-specific serine/threonine protein kinase	Ksr2	70635.0	69348.0	50147.9	63015.3	52403.8	63850.9	1.06058403525409	0.657875422787277	0.0848589371731291	Nonsignificant	0.942876723352175	0.657875422787277	-0.0848589371731293	Nonsignificant	2	Molecular Function:protein kinase activity (GO:0004672),Biological Process:protein phosphorylation (GO:0006468)	kinase suppressor of Ras 2	2.7.11.1	ko04014 Ras signaling pathway	Serine/threonine protein kinase RAF	T	Signal transduction mechanisms ;	IPR001245 [Serine-threonine/tyrosine-protein kinase catalytic domain] ; IPR025561[Kinase suppressor of RAS, SAM-like domain]	cytoplasm protein	--
A6H5Z3	Exocyst complex component 6B	Exoc6b	531150.0	411150.1	370986.4	209242.2	133225.2	65421.3	3.21971778085541	0.00898417024767146	1.68693423678582	Significant	0.310586227757614	0.00898417024767146	-1.68693423678582	Significant	2	Cellular Component:exocyst (GO:0000145),Biological Process:vesicle docking involved in exocytosis (GO:0006904)	exocyst complex component 6	--	--	Exocyst complex, subunit SEC15	U	Intracellular trafficking, secretion, and vesicular transport ;	IPR007225 [Exocyst complex component EXOC6/Sec15]	--	--
A6H624	LysM, putative peptidoglycan-binding, domain containing 1	Lysmd1	122380.0	183271.5	34878.1	223889.2	39067.4	25848.4	1.17909869981475	0.833959611102055	0.237684488269651	Nonsignificant	0.848105421672595	0.833959611102055	-0.237684488269651	Nonsignificant	--	--	--	--	--	--	--	--	IPR018392 [LysM domain]	--	--
A6H630	Damage-control phosphatase ARMT1	Armt1	743000.0	627419.9	817878.3	710953.5	411886.2	797324.5	1.13964118276968	0.527286703218517	0.188579661825353	Nonsignificant	0.877469167593338	0.527286703218517	-0.188579661825353	Nonsignificant	--	--	--	--	--	Uncharacterized conserved protein	S	Function unknown ;	IPR002791 [Domain of unknown function DUF89]	--	--
A6H6S8	BCL2-associated athanogene 4	Bag4	114830.0	202969.6	184203.8	30786.3	26714.0	169078.2	2.21558267885082	0.163870552786101	1.14768616484798	Nonsignificant	0.451348536683218	0.163870552786101	-1.14768616484798	Nonsignificant	1	Molecular Function:chaperone binding (GO:0051087)	BCL2-associated athanogene 4	--	ko04668 TNF signaling pathway	BCL2-associated athanogene-like proteins and related BAG family chaperone regulators	T	Signal transduction mechanisms ;	IPR003103 [BAG domain]	--	--
A6PWX7	Ubiquinol-cytochrome-c reductase complex assembly factor 1	Uqcc1	157320.0	191150.8	89029.5	118428.2	138214.7	142417.1	1.09632711872901	0.699939074894918	0.132678329461057	Nonsignificant	0.912136517392102	0.699939074894918	-0.132678329461057	Nonsignificant	--	--	cytochrome b pre-mRNA-processing protein 3	--	--	Ubiquinol cytochrome c reductase assembly protein CBP3	C	Energy production and conversion ;	IPR021150 [Ubiquinol-cytochrome c chaperone/UPF0174]	--	--
A6PWZ2	Eukaryotic translation initiation factor 6 (Fragment)	Eif6	83228.0	68054.7	56009.1	63158.0	69581.3	68594.3	1.02959366941236	0.818895250634947	0.0420750881045523	Nonsignificant	0.971256943111112	0.818895250634947	-0.0420750881045522	Nonsignificant	2	Biological Process:mature ribosome assembly (GO:0042256),Molecular Function:ribosome binding (GO:0043022)	translation initiation factor 6	--	ko03008 Ribosome biogenesis in eukaryotes	Translation initiation factor 6 (eIF-6)	J	Translation, ribosomal structure and biogenesis ;	IPR002769 [Translation initiation factor IF6]	nucleus protein	--
A7M7Q8	28S ribosomal protein S23, mitochondrial (Fragment)	Mrps23	252680.0	272149.5	221882.4	237910.5	238957.9	249590.2	1.02787949650538	0.677974868205247	0.0396711400333959	Nonsignificant	0.972876687782798	0.677974868205247	-0.039671140033396	Nonsignificant	3	Molecular Function:structural constituent of ribosome (GO:0003735),Cellular Component:ribosome (GO:0005840),Biological Process:translation (GO:0006412)	small subunit ribosomal protein S23	--	--	--	--	--	IPR023611 [Ribosomal protein S23/S25, mitochondrial]	mitochondrion protein	--
A7TU71	Protein Shroom2	Shroom2	758610.0	850056.2	734621.4	778742.8	710655.7	716315.0	1.06237169967904	0.32996050056453	0.0872886206260549	Nonsignificant	0.941290134424814	0.32996050056453	-0.087288620626055	Nonsignificant	2	Molecular Function:protein binding (GO:0005515),Molecular Function:actin filament binding (GO:0051015)	protein Shroom	--	--	--	--	--	IPR001478 [PDZ domain] ; IPR014799[Apx/Shrm Domain 2] ; IPR014800[Apx/Shrm Domain 1]	cytoskeleton protein	--
A7VJ98	Glia maturation factor	Gmfb	2184700.0	2580193.9	2374718.9	2317288.3	2596431.3	2606713.7	0.949361893815347	0.440615078570212	-0.0749699519105555	Nonsignificant	1.05333909704459	0.440615078570212	0.0749699519105556	Nonsignificant	2	Molecular Function:actin binding (GO:0003779),Cellular Component:intracellular (GO:0005622)	--	--	--	Glia maturation factor beta	W	Extracellular structures ;	IPR002108 [Actin-depolymerising factor homology domain]	--	--
A7VK13	Alpha2-chimerin	Chn1	148080.0	135103.0	145743.4	135853.2	164917.5	0.0	0.950727359192013	0.580498621012548	-0.0728964172453604	Nonsignificant	1.05182625737189	0.580498621012548	0.0728964172453604	Nonsignificant	2	Biological Process:signal transduction (GO:0007165),Biological Process:intracellular signal transduction (GO:0035556)	chimaerin	--	--	Chimaerin and related Rho GTPase activating proteins	T	Signal transduction mechanisms ;	IPR000198 [Rho GTPase-activating protein domain] ; IPR000980[SH2 domain] ; IPR002219[Protein kinase C-like, phorbol ester/diacylglycerol-binding domain]	Golgi apparatus protein	--
A7VMV2	L-gulonate 3-dehydrogenase	Cryl1	362300.0	441763.6	236935.1	293885.5	392554.9	276614.1	1.08093436041262	0.728261782195679	0.11227891827849	Nonsignificant	0.925125554911836	0.728261782195679	-0.11227891827849	Nonsignificant	4	Molecular Function:3-hydroxyacyl-CoA dehydrogenase activity (GO:0003857),Biological Process:fatty acid metabolic process (GO:0006631),Molecular Function:oxidoreductase activity (GO:0016491),Biological Process:oxidation-reduction process (GO:0055114)	L-gulonate 3-dehydrogenase	1.1.1.45	ko00040 Pentose and glucuronate interconversions ko01100 Metabolic pathways	3-hydroxyacyl-CoA dehydrogenase	I	Lipid transport and metabolism ;	IPR006108 [3-hydroxyacyl-CoA dehydrogenase, C-terminal] ; IPR006176[3-hydroxyacyl-CoA dehydrogenase, NAD binding]	peroxisome protein	--
A7YQ68	Prickle-like 2 (Drosophila)	Prickle2	145220.0	120920.3	85953.6	99945.9	111539.6	85844.2	1.18418677986087	0.385087961173956	0.243896652864377	Nonsignificant	0.844461378058524	0.385087961173956	-0.243896652864378	Nonsignificant	1	Molecular Function:zinc ion binding (GO:0008270)	prickle	--	ko04310 Wnt signaling pathway	FOG: LIM domain	TZR	Signal transduction mechanisms ; Cytoskeleton ; General function prediction only ;	IPR001781 [Zinc finger, LIM-type] ; IPR010442[PET domain]	nucleus protein	--
A8C1T7	Protein disulfide-isomerase	Creld1	478540.0	1375403.0	655938.6	1497975.1	259756.0	425478.9	1.1496290324797	0.82998806857751	0.201168400872398	Nonsignificant	0.869845812647099	0.82998806857751	-0.201168400872398	Nonsignificant	1	Molecular Function:calcium ion binding (GO:0005509)	--	--	--	Uncharacterized conserved protein	S	Function unknown ;	IPR001881 [EGF-like calcium-binding domain] ; IPR021852[Domain of unknown function DUF3456]	extracell protein	--
A8DUK4	Beta-globin	Hbb-bs	101710000.0	88629028.5	93100741.8	88834325.2	97957584.1	94878075.5	1.00628318811199	0.905798922862523	0.00903636537384772	Nonsignificant	0.993756043839131	0.905798922862523	-0.00903636537384756	Nonsignificant	2	Molecular Function:oxygen binding (GO:0019825),Molecular Function:heme binding (GO:0020037)	hemoglobin subunit beta	--	ko05143 African trypanosomiasis ko05144 Malaria	Globins and related hemoproteins	C	Energy production and conversion ;	IPR000971 [Globin]	--	--
A8DUP7	Beta-globin	Hbbt1	21873.0	43427.3	18128.7	0.0	36752.0	33913.1	0.787083487228255	0.515465297523824	-0.345411422023761	Nonsignificant	1.2705132507881	0.515465297523824	0.345411422023762	Nonsignificant	2	Molecular Function:oxygen binding (GO:0019825),Molecular Function:heme binding (GO:0020037)	hemoglobin subunit beta	--	ko05143 African trypanosomiasis ko05144 Malaria	Globins and related hemoproteins	C	Energy production and conversion ;	IPR000971 [Globin]	--	--
A8IP69	14-3-3 protein gamma subtype	Ywhag	13437000.0	12079425.5	12962877.5	10743192.3	13689841.3	14420008.0	0.990380711918317	0.92180464530653	-0.0139448771554186	Nonsignificant	1.00971271750946	0.92180464530653	0.0139448771554187	Nonsignificant	--	--	14-3-3 protein gamma/eta	--	ko04110 Cell cycle ko04114 Oocyte meiosis ko04151 PI3K-Akt signaling pathway ko04390 Hippo signaling pathway ko05169 Epstein-Barr virus infection ko05203 Viral carcinogenesis	Multifunctional chaperone (14-3-3 family)	O	Posttranslational modification, protein turnover, chaperones ;	IPR023410 [14-3-3 domain]	cytoplasm protein	--
A8Y5P4	MAP7 domain-containing protein 1	Map7d1	766300.0	896039.6	538702.1	635873.6	546239.7	743090.1	1.14327748434269	0.482607347359716	0.193175601889938	Nonsignificant	0.874678294373069	0.482607347359716	-0.193175601889938	Nonsignificant	2	Biological Process:microtubule cytoskeleton organization (GO:0000226),Cellular Component:microtubule cytoskeleton (GO:0015630)	MAP7 domain-containing protein 1	--	--	--	--	--	IPR008604 [Microtubule-associated protein 7 family]	--	--
A8Y5T6	Proline--tRNA ligase	Pars2	168190.0	131499.5	137201.8	102151.7	78542.3	55834.9	1.8470947947587	0.019086766301019	0.885257908777787	Significant	0.541390730371605	0.019086766301019	-0.885257908777787	Significant	4	Molecular Function:nucleotide binding (GO:0000166),Molecular Function:aminoacyl-tRNA ligase activity (GO:0004812),Molecular Function:ATP binding (GO:0005524),Biological Process:tRNA aminoacylation for protein translation (GO:0006418)	prolyl-tRNA synthetase	6.1.1.15	ko00970 Aminoacyl-tRNA biosynthesis	Prolyl-tRNA synthetase	J	Translation, ribosomal structure and biogenesis ;	IPR002314 [Aminoacyl-tRNA synthetase, class II (G/ P/ S/T)] ; IPR004154[Anticodon-binding]	--	--
A9DA50	Leucine-rich repeat and immunoglobulin-like domain-containing nogo receptor-interacting protein 1	Lingo1	1133300.0	781947.9	926048.2	874772.2	1156051.9	985040.7	0.942116536523786	0.67929459905242	-0.0860225676754409	Nonsignificant	1.06143981262636	0.67929459905242	0.0860225676754408	Nonsignificant	1	Molecular Function:protein binding (GO:0005515)	--	--	--	FOG: Leucine rich repeat	R	General function prediction only ;	IPR001611 [Leucine-rich repeat] ; IPR013098[Immunoglobulin I-set]	plasma membrane protein	--
A9E3L2	Peptidylprolyl isomerase	Fkbp1b	128200.0	139494.4	74910.2	101532.5	97388.4	115227.4	1.09058237781328	0.669562604768042	0.125098748955309	Nonsignificant	0.916941278663509	0.669562604768042	-0.125098748955309	Nonsignificant	--	--	FK506-binding protein 1	5.2.1.8	--	FKBP-type peptidyl-prolyl cis-trans isomerase	O	Posttranslational modification, protein turnover, chaperones ;	IPR001179 [FKBP-type peptidyl-prolyl cis-trans isomerase domain]	nucleus protein	--
B0EVI6	Ancient conserved domain protein 1	Cnnm1	214310.0	191980.7	182931.9	101539.1	240474.8	167492.3	1.15645815497437	0.554025959114368	0.209713064760825	Nonsignificant	0.864709194793275	0.554025959114368	-0.209713064760825	Nonsignificant	--	--	metal transporter CNNM	--	--	Predicted membrane protein, contains two CBS domains	S	Function unknown ;	IPR000644 [CBS domain]	--	--
B0QZU2	PRELI domain-containing protein 3B	Prelid3b	55531.0	54150.5	66133.0	30217.5	52212.0	55132.1	1.27807832999907	0.21779061833057	0.353976257911052	Nonsignificant	0.78242465780695	0.21779061833057	-0.353976257911052	Nonsignificant	--	--	--	--	--	Predicted member of the intramitochondrial sorting protein family	U	Intracellular trafficking, secretion, and vesicular transport ;	IPR006797 [PRELI/MSF1 domain]	--	--
B0QZW1	Glutamate receptor	Gria3	859650.0	683268.1	866782.3	667649.1	824675.0	780573.2	1.06018886115092	0.581224704192833	0.0843212881617801	Nonsignificant	0.943228170605773	0.581224704192833	-0.08432128816178	Nonsignificant	3	Molecular Function:ionotropic glutamate receptor activity (GO:0004970),Molecular Function:extracellular-glutamate-gated ion channel activity (GO:0005234),Cellular Component:membrane (GO:0016020)	glutamate receptor 3	--	ko04024 cAMP signaling pathway ko04080 Neuroactive ligand-receptor interaction ko04713 Circadian entrainment ko04723 Retrograde endocannabinoid signaling ko04724 Glutamatergic synapse ko04728 Dopaminergic synapse ko04730 Long-term depression ko05031 Amphetamine addiction ko05033 Nicotine addiction ko05202 Transcriptional misregulation in cancer	Glutamate-gated AMPA-type ion channel receptor subunit GluR2 and related subunits	PET	Inorganic ion transport and metabolism ; Amino acid transport and metabolism ; Signal transduction mechanisms ;	IPR001320 [Ionotropic glutamate receptor] ; IPR001828[Receptor, ligand binding region] ; IPR019594[Ionotropic glutamate receptor, L-glutamate and glycine-binding domain]	synapse protein	--
B0R029	Synaptosomal-associated protein 23 (Fragment)	Snap23	32199.0	0.0	29413.6	34731.3	32347.9	39455.7	0.867498819635631	0.201896723255306	-0.205066300201628	Nonsignificant	1.1527393206368	0.201896723255306	0.205066300201628	Nonsignificant	--	--	synaptosomal-associated protein 23	--	ko04130 SNARE interactions in vesicular transport ko04611 Platelet activation	SNAP-25 (synaptosome-associated protein) component of SNARE complex	U	Intracellular trafficking, secretion, and vesicular transport ;	--	plasma membrane protein	--
B0R077	Zinc finger MYM-type protein 3	Zmym3	105460.0	83240.7	0.0	2893.9	90119.8	86036.0	1.58085185286543	0.424658219205792	0.660702174052518	Nonsignificant	0.632570343759544	0.424658219205792	-0.660702174052518	Nonsignificant	1	Molecular Function:zinc ion binding (GO:0008270)	--	--	--	--	--	--	IPR010507 [Zinc finger, MYM-type]	--	--
B0V2N1	Receptor-type tyrosine-protein phosphatase S	Ptprs	2623500.0	1470164.2	1579606.4	2060251.0	1797230.4	1462628.9	1.06638213873122	0.786371764303656	0.0927245214550415	Nonsignificant	0.937750140104369	0.786371764303656	-0.0927245214550414	Nonsignificant	3	Molecular Function:protein tyrosine phosphatase activity (GO:0004725),Molecular Function:protein binding (GO:0005515),Biological Process:protein dephosphorylation (GO:0006470)	receptor-type tyrosine-protein phosphatase S	3.1.3.48	--	Protein tyrosine phosphatase	T	Signal transduction mechanisms ;	IPR000242 [PTP type protein phosphatase] ; IPR003961[Fibronectin type III] ; IPR013098[Immunoglobulin I-set]	plasma membrane protein	--
B0V2P5	DmX-like protein 2	Dmxl2	14009000.0	10244714.3	11467986.6	10554669.0	11800969.1	12342681.0	1.02949369959538	0.795023813695572	0.0419350008392143	Nonsignificant	0.971351257800829	0.795023813695572	-0.0419350008392141	Nonsignificant	1	Molecular Function:protein binding (GO:0005515)	--	--	--	RAVE (regulator of V-ATPase assembly) complex subunit RAV1/DMX protein, WD repeat superfamily	R	General function prediction only ;	IPR001680 [WD40 repeat] ; IPR022033[RAVE complex protein Rav1 C-terminal]	nucleus protein	--
B1APT1	Metallophosphoesterase MPPED2 (Fragment)	Mpped2	177860.0	169330.5	140072.4	139377.7	131056.4	158173.3	1.13685134694361	0.234313281101585	0.185043621822105	Nonsignificant	0.879622478953353	0.234313281101585	-0.185043621822105	Nonsignificant	1	Molecular Function:hydrolase activity (GO:0016787)	--	--	--	Phosphoesterases	R	General function prediction only ;	IPR004843 [Calcineurin-like phosphoesterase domain, ApaH type]	--	--
B1APX2	RIKEN cDNA 5031439G07 gene	5031439G07Rik	70298.0	68528.5	58663.8	72270.2	56483.1	65495.9	1.01668526820188	0.862040866167309	0.0238731381154468	Nonsignificant	0.983588561058442	0.862040866167309	-0.0238731381154467	Nonsignificant	--	--	--	--	--	Uncharacterized conserved protein	S	Function unknown ;	IPR019141 [Protein of unknown function DUF2045]	--	--
B1AQF4	Dual specificity protein phosphatase	Dusp3	3448100.0	650542.9	2626415.0	2760652.9	2661621.1	2990459.4	0.799390350346773	0.568656887838216	-0.323027937178892	Nonsignificant	1.25095330406003	0.568656887838216	0.323027937178892	Nonsignificant	2	Biological Process:protein dephosphorylation (GO:0006470),Molecular Function:protein tyrosine/serine/threonine phosphatase activity (GO:0008138)	--	--	ko04010 MAPK signaling pathway	Dual specificity phosphatase	V	Defense mechanisms ;	IPR000340 [Dual specificity phosphatase, catalytic domain]	Golgi apparatus protein	--
B1AQW2	Microtubule-associated protein	Mapt	1987600.0	1987148.5	1556852.2	1607553.6	1533212.1	1438476.4	1.20797297439242	0.104386287487202	0.272588178051916	Nonsignificant	0.827833089977012	0.104386287487202	-0.272588178051916	Nonsignificant	1	Molecular Function:tubulin binding (GO:0015631)	microtubule-associated protein tau	--	ko04010 MAPK signaling pathway ko05010 Alzheimer's disease	Microtubule-associated protein TAU	Z	Cytoskeleton ;	IPR001084 [Microtubule associated protein, tubulin-binding repeat]	plasma membrane protein	--
B1AQX6	SRC kinase-signaling inhibitor 1	Srcin1	4703500.0	4408286.4	4578606.4	5119664.5	14331709.3	4394832.0	0.574111995628252	0.400804497680557	-0.800595894960826	Nonsignificant	1.74182042461192	0.400804497680557	0.800595894960826	Nonsignificant	--	--	SRC kinase signaling inhibitor 1	--	--	--	--	--	IPR022782 [Actin interacting protein 3, C-terminal]	cytoplasm protein	--
B1AQY2	Rho GTPase-activating protein 23	Arhgap23	319140.0	317103.3	256702.1	254742.5	284014.1	569378.3	0.805809292713369	0.522323180754424	-0.311489651929778	Nonsignificant	1.24098841877678	0.522323180754424	0.311489651929778	Nonsignificant	2	Molecular Function:protein binding (GO:0005515),Biological Process:signal transduction (GO:0007165)	Rho GTPase-activating protein 21/23	--	--	Predicted Rho GTPase-activating protein	R	General function prediction only ;	IPR000198 [Rho GTPase-activating protein domain] ; IPR001478[PDZ domain]	Golgi apparatus protein	--
B1AQZ0	Septin-8	Septin8	6897600.0	10554001.4	10619197.6	7925883.5	9716903.9	8206167.3	1.08595489936775	0.612394149092192	0.118964188032142	Nonsignificant	0.920848555112379	0.612394149092192	-0.118964188032142	Nonsignificant	1	Molecular Function:GTP binding (GO:0005525)	septin 6/8/11	--	ko05100 Bacterial invasion of epithelial cells	Septins (P-loop GTPases)	D	Cell cycle control, cell division, chromosome partitioning ;	IPR030379 [Septin-type guanine nucleotide-binding (G) domain]	nucleus protein	--
B1AR76	BCAS3 microtubule-associated cell migration factor (Fragment)	Bcas3	136500.0	229443.9	302572.2	257641.2	384494.0	320441.2	0.694507054193309	0.180041016885933	-0.525938746975843	Nonsignificant	1.4398701841287	0.180041016885933	0.525938746975843	Nonsignificant	--	--	--	--	--	Uncharacterized conserved protein	S	Function unknown ;	IPR022175 [Breast carcinoma amplified sequence 3]	--	--
B1AR92	STE20-related kinase adapter protein alpha (Fragment)	Strada	55195.0	39193.5	44660.0	38205.3	0.0	37472.7	1.22491344908692	0.255358199722066	0.292679813730343	Nonsignificant	0.816384211264415	0.255358199722066	-0.292679813730343	Nonsignificant	3	Molecular Function:protein kinase activity (GO:0004672),Molecular Function:ATP binding (GO:0005524),Biological Process:protein phosphorylation (GO:0006468)	STE20-related kinase adapter protein alpha	--	ko04150 mTOR signaling pathway ko04152 AMPK signaling pathway	Ste20-like serine/threonine protein kinase	T	Signal transduction mechanisms ;	IPR000719 [Protein kinase domain]	nucleus protein	--
B1ARR7	Alpha-enolase (Fragment)	Eno1	115650.0	0.0	74107.4	0.0	110034.0	67268.5	1.07024661242791	0.853870430131989	0.0979432690866329	Nonsignificant	0.934364088040835	0.853870430131989	-0.097943269086633	Nonsignificant	--	--	enolase	4.2.1.11	ko00010 Glycolysis / Gluconeogenesis ko01100 Metabolic pathways ko01200 Carbon metabolism ko01230 Biosynthesis of amino acids ko03018 RNA degradation ko04066 HIF-1 signaling pathway	Enolase	G	Carbohydrate transport and metabolism ;	IPR020811 [Enolase, N-terminal]	plasma membrane protein	--
B1ART1	Vacuolar protein sorting 13D	Vps13d	83103.0	53621.0	22197.6	32834.0	27580.3	82281.4	1.11370980344888	0.837747225136313	0.155373362241942	Nonsignificant	0.897899970803214	0.837747225136313	-0.155373362241942	Nonsignificant	--	--	vacuolar protein sorting-associated protein 13D	--	--	Vacuolar protein sorting-associated protein	U	Intracellular trafficking, secretion, and vesicular transport ;	IPR009543 [Vacuolar protein sorting-associated protein 13, SHR-binding domain] ; IPR015940[Ubiquitin-associated domain] ; IPR026854[Vacuolar protein sorting-associated protein 13, N-terminal domain] ; IPR031642[VPS13, repeated coiled region] ; IPR031645[Vacuolar protein sorting-associated protein 13, C-terminal] ; IPR031646[Vacuolar protein sorting-associated protein 13, second N-terminal domain]	--	--
B1ARW4	NADH dehydrogenase [ubiquinone] iron-sulfur protein 5 (Fragment)	Ndufs5	3187200.0	2394348.5	2801213.8	1685180.8	1891630.2	3127600.3	1.25033532772669	0.330228479281047	0.322315063503851	Nonsignificant	0.799785447811159	0.330228479281047	-0.322315063503851	Nonsignificant	--	--	NADH dehydrogenase (ubiquinone) Fe-S protein 5	--	ko00190 Oxidative phosphorylation ko01100 Metabolic pathways ko04723 Retrograde endocannabinoid signaling ko04932 Non-alcoholic fatty liver disease (NAFLD) ko05010 Alzheimer's disease ko05012 Parkinson's disease ko05016 Huntington's disease	NADH:ubiquinone oxidoreductase, NDUFS5/15kDa	C	Energy production and conversion ;	IPR019342 [NADH:ubiquinone oxidoreductase, iron-sulphur subunit 5]	mitochondrion protein	--
B1AS06	Disks large-associated protein 3	Dlgap3	3435700.0	2548256.6	2964810.4	3280986.0	3474110.6	3740432.5	0.852626572203968	0.148852387168899	-0.230014077130062	Nonsignificant	1.17284639325172	0.148852387168899	0.230014077130062	Nonsignificant	1	Biological Process:signaling (GO:0023052)	--	--	--	SAP-90/PSD-95 associated protein-related protein (Vulcan)	T	Signal transduction mechanisms ;	IPR005026 [SAPAP family]	nucleus protein	--
B1AS29	Glutamate receptor ionotropic, kainate 3	Grik3	22014.0	17008.7	13656.0	19694.5	17573.6	27065.4	0.818837775031671	0.360373155275044	-0.288350435865339	Nonsignificant	1.22124312103374	0.360373155275044	0.28835043586534	Nonsignificant	3	Molecular Function:ionotropic glutamate receptor activity (GO:0004970),Molecular Function:extracellular-glutamate-gated ion channel activity (GO:0005234),Cellular Component:membrane (GO:0016020)	glutamate receptor, ionotropic kainate 3	--	ko04080 Neuroactive ligand-receptor interaction ko04724 Glutamatergic synapse	Glutamate-gated kainate-type ion channel receptor subunit GluR5 and related subunits	PET	Inorganic ion transport and metabolism ; Amino acid transport and metabolism ; Signal transduction mechanisms ;	IPR001320 [Ionotropic glutamate receptor] ; IPR001828[Receptor, ligand binding region] ; IPR019594[Ionotropic glutamate receptor, L-glutamate and glycine-binding domain]	synapse protein	--
B1ASC0	Adhesion G protein-coupled receptor B2	Adgrb2	39084.0	34470.2	44197.9	35748.1	34970.5	33186.4	1.13326692651942	0.18788041848452	0.180487709534733	Nonsignificant	0.8824046450127	0.18788041848452	-0.180487709534733	Nonsignificant	4	Molecular Function:G-protein coupled receptor activity (GO:0004930),Biological Process:G-protein coupled receptor signaling pathway (GO:0007186),Cellular Component:membrane (GO:0016020),Cellular Component:integral component of membrane (GO:0016021)	brain-specific angiogenesis inhibitor 2	--	--	--	--	--	IPR000203 [GPS motif] ; IPR000832[GPCR, family 2, secretin-like] ; IPR000884[Thrombospondin type-1 (TSP1) repeat] ; IPR001879[GPCR, family 2, extracellular hormone receptor domain] ; IPR032471[GAIN domain, N-terminal]	plasma membrane protein	--
B1ASW5	Trafficking protein particle complex subunit	Trappc1	174210.0	76256.5	188532.9	49357.5	185151.3	151186.7	1.13820202724688	0.758372435549689	0.18675665416359	Nonsignificant	0.878578649538018	0.758372435549689	-0.18675665416359	Nonsignificant	2	Biological Process:transport (GO:0006810),Cellular Component:TRAPP complex (GO:0030008)	trafficking protein particle complex subunit 1	--	--	Transport protein particle (TRAPP) complex subunit	U	Intracellular trafficking, secretion, and vesicular transport ;	IPR007233 [Trafficking protein particle complex subunit]	--	--
B1ATI9	Growth arrest-specific protein 7	Gas7	1005700.0	1083765.5	1040985.9	1266959.9	1099111.2	529863.5	1.08098138680342	0.760017218848778	0.112341681816696	Nonsignificant	0.925085308783264	0.760017218848778	-0.112341681816696	Nonsignificant	1	Molecular Function:protein binding (GO:0005515)	growth arrest-specific protein 7	--	--	Predicted proline-serine-threonine phosphatase-interacting protein (PSTPIP)	D	Cell cycle control, cell division, chromosome partitioning ;	IPR001060 [FCH domain] ; IPR001202[WW domain]	plasma membrane protein	--
B1AUN3	Eukaryotic translation initiation factor 2B, subunit 3	Eif2b3	158020.0	158530.6	140784.2	216785.3	126367.8	341826.0	0.667662414809445	0.348227336071084	-0.582809267018654	Nonsignificant	1.49776290804898	0.348227336071084	0.582809267018654	Nonsignificant	2	Biological Process:biosynthetic process (GO:0009058),Molecular Function:nucleotidyltransferase activity (GO:0016779)	translation initiation factor eIF-2B subunit gamma	--	ko03013 RNA transport	Translation initiation factor 2B, gamma subunit (eIF-2Bgamma/GCD1)	J	Translation, ribosomal structure and biogenesis ;	IPR005835 [Nucleotidyl transferase domain]	--	--
B1AUQ7	Centrin-2 (Fragment)	Cetn2	67339.0	79598.4	109877.0	34665.4	0.0	135192.1	1.00796020193397	0.987839378495619	0.0114386769271282	Nonsignificant	0.992102662467525	0.987839378495619	-0.0114386769271282	Nonsignificant	1	Molecular Function:calcium ion binding (GO:0005509)	centrin-2	--	ko03420 Nucleotide excision repair	Ca2+-binding protein (centrin/caltractin), EF-Hand superfamily protein	ZD	Cytoskeleton ; Cell cycle control, cell division, chromosome partitioning ;	IPR002048 [EF-hand domain]	centrosome protein	--
B1AUY9	N-terminal amino-acid N(alpha)-acetyltransferase NatA	Naa10	126920.0	101502.7	80517.1	97215.2	152255.6	163916.0	0.747338328171098	0.229225890619545	-0.420166580289335	Nonsignificant	1.33808204705253	0.229225890619545	0.420166580289335	Nonsignificant	1	Molecular Function:N-acetyltransferase activity (GO:0008080)	N-alpha-acetyltransferase 10/11	2.3.1.255	--	Subunit of the major N alpha-acetyltransferase	R	General function prediction only ;	IPR000182 [GNAT domain]	nucleus protein	--
B1AW58	Calcium/calmodulin-dependent protein kinase ID	Camk1d	2776200.0	2564435.3	2546950.5	2929302.7	3078083.1	3140350.4	0.862244562758598	0.0122089209875059	-0.213830968685651	Nonsignificant	1.15976376447151	0.0122089209875059	0.213830968685651	Nonsignificant	3	Molecular Function:protein kinase activity (GO:0004672),Molecular Function:ATP binding (GO:0005524),Biological Process:protein phosphorylation (GO:0006468)	calcium/calmodulin-dependent protein kinase I	2.7.11.17	ko04921 Oxytocin signaling pathway ko04925 Aldosterone synthesis and secretion	Ca2+/calmodulin-dependent protein kinase, EF-Hand protein superfamily	T	Signal transduction mechanisms ;	IPR000719 [Protein kinase domain]	Golgi apparatus protein	--
B1AWC8	Phosphodiesterase	Pde4b	533960.0	561360.3	803129.0	584696.7	684692.6	913930.6	0.869524113255231	0.504545898616589	-0.201702058624765	Nonsignificant	1.15005436278967	0.504545898616589	0.201702058624765	Nonsignificant	2	Molecular Function:3',5'-cyclic-nucleotide phosphodiesterase activity (GO:0004114),Biological Process:signal transduction (GO:0007165)	cAMP-specific phosphodiesterase 4	3.1.4.53	ko00230 Purine metabolism ko04024 cAMP signaling pathway ko05032 Morphine addiction	Cyclic nucleotide phosphodiesterase	T	Signal transduction mechanisms ;	IPR002073 [3'5'-cyclic nucleotide phosphodiesterase, catalytic domain]	cytoplasm protein	--
B1AWD8	Clathrin light chain	Clta	2055200.0	2115527.8	1264665.3	1818256.1	2238514.7	2019277.9	0.894560489615562	0.515590776550043	-0.16074905518388	Nonsignificant	1.1178673903089	0.515590776550043	0.16074905518388	Nonsignificant	5	Molecular Function:structural molecule activity (GO:0005198),Biological Process:intracellular protein transport (GO:0006886),Biological Process:vesicle-mediated transport (GO:0016192),Cellular Component:clathrin coat of trans-Golgi network vesicle (GO:0030130),Cellular Component:clathrin coat of coated pit (GO:0030132)	clathrin light chain A	--	ko04142 Lysosome ko04144 Endocytosis ko04721 Synaptic vesicle cycle ko04961 Endocrine and other factor-regulated calcium reabsorption ko05016 Huntington's disease ko05100 Bacterial invasion of epithelial cells	Vesicle coat protein clathrin, light chain	U	Intracellular trafficking, secretion, and vesicular transport ;	IPR000996 [Clathrin light chain]	--	--
B1AWN6	Sodium channel protein type 2 subunit alpha	Scn2a	3563900.0	3226292.9	2690010.0	1930469.7	2596055.2	3184509.1	1.22943341969443	0.253625209978309	0.297993607502057	Nonsignificant	0.813382802176101	0.253625209978309	-0.297993607502057	Nonsignificant	7	Cellular Component:voltage-gated sodium channel complex (GO:0001518),Molecular Function:ion channel activity (GO:0005216),Molecular Function:voltage-gated sodium channel activity (GO:0005248),Biological Process:ion transport (GO:0006811),Biological Process:sodium ion transport (GO:0006814),Cellular Component:membrane (GO:0016020),Biological Process:transmembrane transport (GO:0055085)	voltage-gated sodium channel type II alpha	--	ko04742 Taste transduction	Voltage-gated Ca2+ channels, alpha1 subunits	PT	Inorganic ion transport and metabolism ; Signal transduction mechanisms ;	IPR005821 [Ion transport domain] ; IPR010526[Sodium ion transport-associated] ; IPR024583[Voltage-gated Na+ ion channel, cytoplasmic domain]	--	--
B1AWT2	Ras-related GTP-binding protein	Rragd	57741.0	62048.6	29351.7	53625.4	38350.4	55250.3	1.01300856301974	0.958691248712833	0.01864636937488	Nonsignificant	0.987158486616383	0.958691248712833	-0.0186463693748798	Nonsignificant	1	Molecular Function:GTP binding (GO:0005525)	Ras-related GTP-binding protein C/D	--	ko04140 Autophagy - animal ko04150 mTOR signaling pathway	Predicted small GTPase involved in nuclear protein import	U	Intracellular trafficking, secretion, and vesicular transport ;	IPR006762 [Gtr1/RagA G protein]	nucleus protein	--
B1AX78	Hydroxysteroid dehydrogenase-like protein 2	Hsdl2	132230.0	128894.1	85583.7	85540.4	160479.5	151829.4	0.871455096188431	0.575982341703569	-0.198501766939472	Nonsignificant	1.14750605553149	0.575982341703569	0.198501766939472	Nonsignificant	--	--	--	--	--	Reductases with broad range of substrate specificities	R	General function prediction only ;	IPR002347 [Short-chain dehydrogenase/reductase SDR] ; IPR003033[SCP2 sterol-binding domain]	peroxisome protein	--
B1AXH1	NHS-like protein 2	Nhsl2	206600.0	203936.2	180061.4	219167.9	448342.3	294650.8	0.613824089731344	0.206091813983627	-0.704102828923354	Nonsignificant	1.62913123927358	0.206091813983627	0.704102828923354	Nonsignificant	--	--	--	--	--	--	--	--	IPR024845 [Nance-Horan syndrome protein family]	--	--
B1AXN9	Non-specific serine/threonine protein kinase	Rps6ka3	137170.0	81904.3	131857.5	111489.0	106948.8	128547.6	1.01137338919736	0.947550212103765	0.0163157245328751	Nonsignificant	0.988754510135588	0.947550212103765	-0.016315724532875	Nonsignificant	4	Molecular Function:protein kinase activity (GO:0004672),Molecular Function:protein serine/threonine kinase activity (GO:0004674),Molecular Function:ATP binding (GO:0005524),Biological Process:protein phosphorylation (GO:0006468)	ribosomal protein S6 kinase alpha-1/2/3/6	2.7.11.1	ko04010 MAPK signaling pathway ko04114 Oocyte meiosis ko04150 mTOR signaling pathway ko04720 Long-term potentiation ko04722 Neurotrophin signaling pathway ko04914 Progesterone-mediated oocyte maturation ko04931 Insulin resistance	Ribosomal protein S6 kinase	T	Signal transduction mechanisms ;	IPR000719 [Protein kinase domain] ; IPR017892[Protein kinase, C-terminal]	endoplasmic reticulum protein	--
B1AXV0	DOMON domain-containing protein FRRS1L	Frrs1l	677970.0	564448.9	715963.0	611180.0	911603.0	629179.2	0.910044748927281	0.580355006067408	-0.13599060730329	Nonsignificant	1.09884706348644	0.580355006067408	0.13599060730329	Nonsignificant	--	--	--	--	--	Predicted membrane protein, contains DoH and Cytochrome b-561/ferric reductase transmembrane domains	T	Signal transduction mechanisms ;	IPR005018 [DOMON domain]	--	--
B1AZ39	Chromatin modifying protein 6	Chmp6	745860.0	579146.4	429820.5	446439.0	476010.3	273214.1	1.46765962728306	0.168570149171753	0.553517423925099	Nonsignificant	0.681356890528633	0.168570149171753	-0.553517423925099	Nonsignificant	1	Biological Process:vacuolar transport (GO:0007034)	charged multivesicular body protein 6	--	ko04144 Endocytosis ko04217 Necroptosis	Uncharacterized conserved protein predicted to be involved in protein sorting	R	General function prediction only ;	IPR005024 [Snf7 family]	cytoplasm protein	--
B1AZ46	Brain-specific angiogenesis inhibitor 1-associated protein 2	Baiap2	7763100.0	8838319.6	10123390.0	8443252.1	8470777.3	8919030.4	1.03451971260485	0.692723987682616	0.04896113577918	Nonsignificant	0.966632136454959	0.692723987682616	-0.04896113577918	Nonsignificant	2	Molecular Function:protein binding (GO:0005515),Biological Process:plasma membrane organization (GO:0007009)	BAI1-associated protein 2	--	ko04520 Adherens junction ko04810 Regulation of actin cytoskeleton	--	--	--	IPR001452 [SH3 domain] ; IPR013606[IMD/I-BAR domain]	cytoplasm protein	--
B1B0C7	Basement membrane-specific heparan sulfate proteoglycan core protein	Hspg2	1742600.0	1384542.9	1342963.0	2109440.5	956934.9	1371305.3	1.00730678978323	0.977494725950342	0.0105031438127155	Nonsignificant	0.992746212119941	0.977494725950342	-0.0105031438127154	Nonsignificant	1	Molecular Function:protein binding (GO:0005515)	heparan sulfate proteoglycan 2 (perlecan)	--	ko04512 ECM-receptor interaction ko05161 Hepatitis B ko05205 Proteoglycans in cancer	Basement membrane-specific heparan sulfate proteoglycan (HSPG) core protein	O	Posttranslational modification, protein turnover, chaperones ;	IPR000034 [Laminin IV] ; IPR000742[EGF-like domain] ; IPR001791[Laminin G domain] ; IPR002049[Laminin EGF domain] ; IPR002172[Low-density lipoprotein (LDL) receptor class A repeat] ; IPR013098[Immunoglobulin I-set]	extracell protein	--
B1GX80	Serine/threonine-protein kinase PAK 3	Pak3	150390.0	206299.9	94953.7	144494.3	205723.7	112034.7	0.977049133515067	0.937360646705639	-0.0334969811111167	Nonsignificant	1.0234899819238	0.937360646705639	0.0334969811111167	Nonsignificant	3	Molecular Function:protein kinase activity (GO:0004672),Molecular Function:ATP binding (GO:0005524),Biological Process:protein phosphorylation (GO:0006468)	p21-activated kinase 3	2.7.11.1	ko04012 ErbB signaling pathway ko04014 Ras signaling pathway ko04360 Axon guidance ko04510 Focal adhesion ko04660 T cell receptor signaling pathway ko04810 Regulation of actin cytoskeleton ko05211 Renal cell carcinoma	p21-activated serine/threonine protein kinase	T	Signal transduction mechanisms ;	IPR000095 [CRIB domain] ; IPR000719[Protein kinase domain]	nucleus protein	--
B1PSD9	Phosphodiesterase	Pde4d	230460.0	152332.3	190388.3	281050.1	225406.0	181548.4	0.833105888115557	0.354403110737469	-0.263428220484305	Nonsignificant	1.20032761052974	0.354403110737469	0.263428220484305	Nonsignificant	2	Molecular Function:3',5'-cyclic-nucleotide phosphodiesterase activity (GO:0004114),Biological Process:signal transduction (GO:0007165)	cAMP-specific phosphodiesterase 4	3.1.4.53	ko00230 Purine metabolism ko04024 cAMP signaling pathway ko05032 Morphine addiction	Cyclic nucleotide phosphodiesterase	T	Signal transduction mechanisms ;	IPR002073 [3'5'-cyclic nucleotide phosphodiesterase, catalytic domain]	cytoplasm protein	--
B2CY77	Laminin receptor (Fragment)	Rpsa	1605500.0	1641406.7	3133774.8	3042394.7	1566183.0	1359799.2	1.06908152868161	0.86001104304872	0.0963718778849837	Nonsignificant	0.935382356884606	0.86001104304872	-0.0963718778849836	Nonsignificant	4	Molecular Function:structural constituent of ribosome (GO:0003735),Cellular Component:intracellular (GO:0005622),Cellular Component:ribosome (GO:0005840),Biological Process:translation (GO:0006412)	small subunit ribosomal protein SAe	--	ko03010 Ribosome	40S ribosomal protein SA (P40)/Laminin receptor 1	J	Translation, ribosomal structure and biogenesis ;	IPR001865 [Ribosomal protein S2] ; IPR032281[40S ribosomal protein SA, C-terminal domain]	cytoplasm protein	--
B2KGP3	Protein phosphatase 1E (PP2C domain containing)	Ppm1e	1706100.0	1815800.9	1703179.0	1965824.7	1862420.2	1304548.9	1.01797970142498	0.889943405941026	0.0257087942765925	Nonsignificant	0.982337858603846	0.889943405941026	-0.0257087942765925	Nonsignificant	1	Molecular Function:catalytic activity (GO:0003824)	protein phosphatase 1E	3.1.3.16	--	Serine/threonine protein phosphatase	T	Signal transduction mechanisms ;	IPR001932 [PPM-type phosphatase domain]	cytoplasm protein	--
B2M1R6	Heterogeneous nuclear ribonucleoprotein K	Hnrnpk	11328000.0	12542725.7	10109970.9	11225754.8	10222751.1	11424261.9	1.03370354473164	0.666285774837021	0.0478224952574969	Nonsignificant	0.967395347628041	0.666285774837021	-0.0478224952574968	Nonsignificant	1	Molecular Function:RNA binding (GO:0003723)	heterogeneous nuclear ribonucleoprotein K	--	ko03040 Spliceosome ko05168 Herpes simplex infection ko05203 Viral carcinogenesis ko05206 MicroRNAs in cancer	PolyC-binding hnRNP-K protein HRB57A/hnRNP, contains KH domain	AR	RNA processing and modification ; General function prediction only ;	IPR004088 [K Homology domain, type 1] ; IPR012987[ROK, N-terminal]	nucleus protein	--
B2MWM9	Calreticulin	Calr	14601000.0	15870923.7	13142577.1	16460926.8	16213435.7	13310856.3	0.948446086332419	0.571032453969788	-0.0763623277782992	Nonsignificant	1.05435618788511	0.571032453969788	0.0763623277782992	Nonsignificant	4	Molecular Function:calcium ion binding (GO:0005509),Cellular Component:endoplasmic reticulum (GO:0005783),Biological Process:protein folding (GO:0006457),Molecular Function:unfolded protein binding (GO:0051082)	calreticulin	--	ko04141 Protein processing in endoplasmic reticulum ko04145 Phagosome ko04612 Antigen processing and presentation ko05142 Chagas disease (American trypanosomiasis) ko05166 HTLV-I infection	Calreticulin	O	Posttranslational modification, protein turnover, chaperones ;	IPR001580 [Calreticulin/calnexin]	extracell protein	--
B2RPS1	RAB5B, member RAS oncogene family	Rab5b	549960.0	628869.7	703255.6	659106.8	593577.5	624338.4	1.0026971437266	0.973713949737067	0.00388591779207164	Nonsignificant	0.997310111289855	0.973713949737067	-0.0038859177920715	Nonsignificant	2	Molecular Function:GTP binding (GO:0005525),Biological Process:small GTPase mediated signal transduction (GO:0007264)	Ras-related protein Rab-5B	--	ko04014 Ras signaling pathway ko04144 Endocytosis ko04145 Phagosome ko04962 Vasopressin-regulated water reabsorption ko05146 Amoebiasis ko05152 Tuberculosis	GTPase Rab5/YPT51 and related small G protein superfamily GTPases	U	Intracellular trafficking, secretion, and vesicular transport ;	IPR001806 [Small GTPase superfamily]	endoplasmic reticulum protein	--
B2RPW5	Plcxd3 protein	Plcxd3	1298300.0	1133667.4	493532.2	1025612.8	1110669.9	1155383.6	0.888759471152954	0.669816204350719	-0.170135065851409	Nonsignificant	1.12516381817314	0.669816204350719	0.170135065851409	Nonsignificant	--	--	--	--	--	Glycosylphosphatidylinositol-specific phospholipase C	T	Signal transduction mechanisms ;	--	--	--
B2RQ14	Inositol polyphosphate-5-phosphatase F	Inpp5f	46231.0	59284.6	44193.3	48106.9	44139.7	57723.6	0.998257653853899	0.98948779959654	-0.00251586653669522	Nonsignificant	1.00174538721479	0.98948779959654	0.00251586653669515	Nonsignificant	1	Molecular Function:phosphoric ester hydrolase activity (GO:0042578)	phosphatidylinositol 4-phosphatase	3.1.3.-	ko00562 Inositol phosphate metabolism ko01100 Metabolic pathways ko04070 Phosphatidylinositol signaling system	Phosphoinositide phosphatase SAC1	I	Lipid transport and metabolism ;	IPR002013 [SAC domain] ; IPR022158[Inositol phosphatase]	--	--
B2RQ18	Peptidylprolyl isomerase	Fkbp15	188580.0	302111.7	123432.6	139147.1	194491.0	270083.6	1.01723078696691	0.959730120556255	0.0246470316435452	Nonsignificant	0.983061083888066	0.959730120556255	-0.0246470316435452	Nonsignificant	--	--	FK506-binding protein 15	--	--	Uncharacterized conserved protein	S	Function unknown ;	IPR001179 [FKBP-type peptidyl-prolyl cis-trans isomerase domain]	nucleus protein	--
B2RQ57	Tyrosine-protein kinase	Abl2	177200.0	170811.8	134809.7	133031.3	109689.2	140302.5	1.2605548491866	0.107771736707443	0.334058894021855	Nonsignificant	0.793301458199355	0.107771736707443	-0.334058894021855	Nonsignificant	5	Molecular Function:protein kinase activity (GO:0004672),Molecular Function:non-membrane spanning protein tyrosine kinase activity (GO:0004715),Molecular Function:protein binding (GO:0005515),Molecular Function:ATP binding (GO:0005524),Biological Process:protein phosphorylation (GO:0006468)	abelson tyrosine-protein kinase 2	2.7.10.2	ko04012 ErbB signaling pathway ko04014 Ras signaling pathway ko05416 Viral myocarditis	Protein tyrosine kinase	T	Signal transduction mechanisms ;	IPR000980 [SH2 domain] ; IPR001245[Serine-threonine/tyrosine-protein kinase catalytic domain] ; IPR001452[SH3 domain] ; IPR015015[F-actin binding]	nucleus protein	--
B2RQ68	Luzp1 protein	Luzp1	60448.0	62860.7	48848.0	24968.1	24151.5	177474.6	0.759757751963643	0.756284846237166	-0.396388604952298	Nonsignificant	1.31620901190601	0.756284846237166	0.396388604952298	Nonsignificant	--	--	--	--	--	--	--	--	--	--	--
B2RQ71	Dip2c protein	Dip2c	312270.0	275364.3	349165.7	146909.8	346809.3	410800.7	1.03568766543308	0.902268790931602	0.050588991954294	Nonsignificant	0.965542058070025	0.902268790931602	-0.0505889919542942	Nonsignificant	2	Molecular Function:catalytic activity (GO:0003824),Biological Process:metabolic process (GO:0008152)	--	--	--	Predicted AMP-binding protein	R	General function prediction only ;	IPR000873 [AMP-dependent synthetase/ligase] ; IPR010506[DMAP1-binding domain]	--	--
B2RQD1	Cat eye syndrome chromosome region, candidate 6 homolog (Human)	Tmem121b	372320.0	116970.2	199559.9	288494.4	228439.8	294028.8	0.849422353424262	0.629788826102634	-0.235446019696289	Nonsignificant	1.17727064277119	0.629788826102634	0.235446019696289	Nonsignificant	--	--	--	--	--	--	--	--	IPR032776 [CECR6/TMEM121 family]	--	--
B2RQF5	Mdga2 protein	Mdga2	354020.0	119281.4	127493.4	108503.6	111283.9	127200.0	1.73145949061566	0.386041094548764	0.791988634505074	Nonsignificant	0.577547442154959	0.386041094548764	-0.791988634505074	Nonsignificant	1	Cellular Component:membrane (GO:0016020)	--	--	--	--	--	--	IPR000998 [MAM domain] ; IPR013098[Immunoglobulin I-set]	plasma membrane protein	--
B2RQQ7	Non-specific serine/threonine protein kinase	Cdc42bpb	849180.0	859626.9	896876.2	1014687.9	825966.3	614034.6	1.06151260396022	0.70699428371249	0.0861215013073123	Nonsignificant	0.942051932562329	0.70699428371249	-0.0861215013073123	Nonsignificant	5	Molecular Function:protein kinase activity (GO:0004672),Molecular Function:protein serine/threonine kinase activity (GO:0004674),Molecular Function:ATP binding (GO:0005524),Biological Process:protein phosphorylation (GO:0006468),Biological Process:intracellular signal transduction (GO:0035556)	serine/threonine-protein kinase MRCK	2.7.11.1	--	Rho-associated, coiled-coil containing protein kinase	T	Signal transduction mechanisms ;	IPR000719 [Protein kinase domain] ; IPR001180[Citron homology (CNH) domain] ; IPR002219[Protein kinase C-like, phorbol ester/diacylglycerol-binding domain] ; IPR014930[Myotonic dystrophy protein kinase, coiled coil] ; IPR031597[KELK-motif containing domain]	centrosome protein	--
B2RQQ8	Collagen, type IV, alpha 2	Col4a2	176580.0	159150.5	136910.1	155594.8	130555.0	169441.1	1.03742326723383	0.742879855472937	0.0530046318088128	Nonsignificant	0.963926713024653	0.742879855472937	-0.0530046318088129	Nonsignificant	2	Molecular Function:extracellular matrix structural constituent (GO:0005201),Cellular Component:collagen trimer (GO:0005581)	collagen, type IV, alpha	--	ko04151 PI3K-Akt signaling pathway ko04510 Focal adhesion ko04512 ECM-receptor interaction ko04926 Relaxin signaling pathway ko04933 AGE-RAGE signaling pathway in diabetic complications ko04974 Protein digestion and absorption ko05146 Amoebiasis ko05165 Human papillomavirus infection ko05200 Pathways in cancer ko05222 Small cell lung cancer	Collagens (type IV and type XIII), and related proteins	W	Extracellular structures ;	IPR001442 [Collagen IV, non-collagenous] ; IPR008160[Collagen triple helix repeat]	extracell protein	--
B2RQS1	Striatin-3	Strn3	835110.0	827868.2	774925.5	808399.3	884800.0	560007.6	1.08197063483163	0.570917036132452	0.1136613443055	Nonsignificant	0.924239501338794	0.570917036132452	-0.1136613443055	Nonsignificant	1	Molecular Function:protein binding (GO:0005515)	striatin 1/3/4	--		Cell-cycle nuclear protein, contains WD-40 repeats	D	Cell cycle control, cell division, chromosome partitioning ;	IPR001680 [WD40 repeat] ; IPR013258[Striatin, N-terminal]	nucleus protein	--
B2RQV1	Uncharacterized protein	Naa25	175890.0	222415.7	147295.3	170022.3	189827.5	83011.2	1.23199152781573	0.434203298068022	0.300992334912469	Nonsignificant	0.811693893522922	0.434203298068022	-0.300992334912469	Nonsignificant	--	--	N-terminal acetyltransferase B complex non-catalytic subunit	--	--	Mitochondrial inheritance and actin cytoskeleton organization protein	Z	Cytoskeleton ;	IPR019183 [N-acetyltransferase B complex, non-catalytic subunit]	--	--
B2RQZ6	GPRIN family member 3	Gprin3	2016300.0	2520836.8	1699678.4	2063325.3	2467430.9	2166370.1	0.931267370603418	0.597722333942074	-0.102732664089968	Nonsignificant	1.07380547366547	0.597722333942074	0.102732664089968	Nonsignificant	--	--	--	--	--	--	--	--	IPR032745 [G protein-regulated inducer of neurite outgrowth, C-terminal]	--	--
B2RR26	NHL repeat containing 2	Nhlrc2	218980.0	170559.6	163608.3	143297.5	224816.8	212666.9	0.952420464023285	0.779715640258823	-0.0703294757199672	Nonsignificant	1.0499564402215	0.779715640258823	0.0703294757199672	Nonsignificant	1	Molecular Function:protein binding (GO:0005515)	--	--	--	Predicted E3 ubiquitin ligase	O	Posttranslational modification, protein turnover, chaperones ;	IPR001258 [NHL repeat] ; IPR012336[Thioredoxin-like fold]	--	--
B2RRC5	RAB GTPase activating protein 1	Rabgap1	484920.0	509504.2	683337.0	685348.6	462044.7	445298.5	1.05341234255115	0.789659768118187	0.0750702683761154	Nonsignificant	0.94929588310899	0.789659768118187	-0.0750702683761154	Nonsignificant	1	Molecular Function:protein binding (GO:0005515)	Rab GTPase-activating protein 1	--	--	Rab6 GTPase activator GAPCenA and related TBC domain proteins	R	General function prediction only ;	IPR000195 [Rab-GTPase-TBC domain] ; IPR006020[PTB/PI domain] ; IPR022164[Kinesin-like]	centrosome protein	--
B2RRE3	Camsap1l1 protein	Camsap2	1114400.0	812288.3	167972.5	254698.6	543882.9	155447.1	2.19559539410034	0.277104536474082	1.13461221795601	Nonsignificant	0.455457322732158	0.277104536474082	-1.13461221795601	Nonsignificant	4	Molecular Function:calmodulin binding (GO:0005516),Molecular Function:microtubule binding (GO:0008017),Molecular Function:spectrin binding (GO:0030507),Biological Process:neuron projection development (GO:0031175)	calmodulin-regulated spectrin-associated protein	--	--	Uncharacterized CH domain protein	Z	Cytoskeleton ;	IPR014797 [CKK domain] ; IPR022613[Calmodulin-regulated spectrin-associated protein, CH domain] ; IPR031372[CAMSAP, spectrin and Ca2+/calmodulin-binding region]	--	--
B2RRH9	GMP synthase (glutamine-hydrolyzing)	Gmps	1090200.0	1019250.1	1111057.1	690047.9	1215174.0	1074736.8	1.08072209188671	0.641383831986726	0.111995581164183	Nonsignificant	0.925307262160445	0.641383831986726	-0.111995581164183	Nonsignificant	4	Molecular Function:GMP synthase (glutamine-hydrolyzing) activity (GO:0003922),Molecular Function:ATP binding (GO:0005524),Biological Process:purine nucleotide biosynthetic process (GO:0006164),Biological Process:GMP biosynthetic process (GO:0006177)	GMP synthase (glutamine-hydrolysing)	6.3.5.2	ko00230 Purine metabolism ko00983 Drug metabolism - other enzymes ko01100 Metabolic pathways	GMP synthase	F	Nucleotide transport and metabolism ;	IPR001674 [GMP synthase, C-terminal] ; IPR017926[Glutamine amidotransferase] ; IPR022310[NAD/GMP synthase]	cytoplasm protein	--
B2RRK2	Sidekick homolog 1 (Chicken)	Sdk1	95981.0	134441.1	99499.9	207891.7	216053.8	539006.2	0.342615314973742	0.191234264713894	-1.54533845326452	Nonsignificant	2.9187253350792	0.191234264713894	1.54533845326452	Nonsignificant	1	Molecular Function:protein binding (GO:0005515)	protein sidekick	--	--	FOG: Immunoglobulin C-2 Type/fibronectin type III domains	T	Signal transduction mechanisms ;	IPR003961 [Fibronectin type III] ; IPR013098[Immunoglobulin I-set]	plasma membrane protein	--
B2RRU7	Hyaluronan and proteoglycan link protein 2	Hapln2	48508.0	291248.8	332129.2	300023.2	241076.6	331708.9	0.76979755128472	0.508748946782577	-0.377449012924126	Nonsignificant	1.29904284357763	0.508748946782577	0.377449012924126	Nonsignificant	2	Molecular Function:hyaluronic acid binding (GO:0005540),Biological Process:cell adhesion (GO:0007155)	hyaluronan and proteoglycan link protein 2	--	--	--	--	--	IPR000538 [Link domain] ; IPR013106[Immunoglobulin V-set domain]	plasma membrane protein	--
B2RS27	RAS protein-specific guanine nucleotide-releasing factor 1	Rasgrf1	25848.0	17959.5	0.0	18660.2	18848.6	12596.6	1.31146044138955	0.280253053290828	0.391174291116546	Nonsignificant	0.762508702847686	0.280253053290828	-0.391174291116546	Nonsignificant	4	Molecular Function:guanyl-nucleotide exchange factor activity (GO:0005085),Molecular Function:Rho guanyl-nucleotide exchange factor activity (GO:0005089),Biological Process:small GTPase mediated signal transduction (GO:0007264),Biological Process:regulation of Rho protein signal transduction (GO:0035023)	Ras-specific guanine nucleotide-releasing factor 1	--	ko04010 MAPK signaling pathway ko04014 Ras signaling pathway ko04510 Focal adhesion	Ras1 guanine nucleotide exchange factor	T	Signal transduction mechanisms ;	IPR000219 [Dbl homology (DH) domain] ; IPR000651[Ras-like guanine nucleotide exchange factor, N-terminal] ; IPR001849[Pleckstrin homology domain] ; IPR001895[Ras guanine-nucleotide exchange factors catalytic domain]	nucleus protein	--
B2RS41	Succinate-semialdehyde dehydrogenase	Aldh5a1	9445500.0	7949224.3	7177833.1	8429637.1	7545208.7	8441784.3	1.0063861105878	0.946573703592977	0.00918391643518786	Nonsignificant	0.99365441303232	0.946573703592977	-0.00918391643518774	Nonsignificant	3	Biological Process:metabolic process (GO:0008152),Molecular Function:oxidoreductase activity (GO:0016491),Biological Process:oxidation-reduction process (GO:0055114)	succinate-semialdehyde dehydrogenase	1.2.1.24	ko00250 Alanine, aspartate and glutamate metabolism ko00650 Butanoate metabolism ko01100 Metabolic pathways	Aldehyde dehydrogenase	C	Energy production and conversion ;	IPR015590 [Aldehyde dehydrogenase domain]	mitochondrion protein	--
B2RS85	Protein sprouty homolog 2	Spry2	41438.0	0.0	40522.3	35240.8	32705.2	35915.8	1.18369265697302	0.0165835987393538	0.243294537199904	Nonsignificant	0.844813891603618	0.0165835987393538	-0.243294537199904	Nonsignificant	3	Biological Process:multicellular organism development (GO:0007275),Biological Process:regulation of signal transduction (GO:0009966),Cellular Component:membrane (GO:0016020)	protein sprouty homolog 2	--	ko05206 MicroRNAs in cancer	--	--	--	IPR007875 [Sprouty]	cytoplasm protein	--
B2RSC8	E3 ubiquitin-protein ligase	Nedd4	489620.0	629468.5	643418.0	656361.9	585905.1	849454.7	0.842610419923453	0.302621608157509	-0.247062338162435	Nonsignificant	1.18678807709362	0.302621608157509	0.247062338162435	Nonsignificant	2	Molecular Function:ubiquitin-protein transferase activity (GO:0004842),Molecular Function:protein binding (GO:0005515)	E3 ubiquitin-protein ligase NEDD4	2.3.2.26	ko04120 Ubiquitin mediated proteolysis ko04144 Endocytosis ko04530 Tight junction ko05169 Epstein-Barr virus infection	Ubiquitin protein ligase RSP5/NEDD4	O	Posttranslational modification, protein turnover, chaperones ;	IPR000008 [C2 domain] ; IPR000569[HECT domain] ; IPR001202[WW domain]	cytoplasm protein	--
B2RSG4	Proline rich 7 (Synaptic)	Prr7	82205.0	70667.5	79499.6	72471.1	62144.6	68849.3	1.14207406679281	0.105006991243518	0.19165621666368	Nonsignificant	0.875599953694957	0.105006991243518	-0.19165621666368	Nonsignificant	--	--	--	--	--	--	--	--	--	--	--
B2RSH2	Guanine nucleotide-binding protein G(i) subunit alpha-1	Gnai1	3725100.0	2919422.1	3809048.6	3112006.7	3213351.8	3258210.7	1.09078053091118	0.414400984283038	0.125360855266289	Nonsignificant	0.916774705508042	0.414400984283038	-0.125360855266288	Nonsignificant	5	Molecular Function:GTPase activity (GO:0003924),Molecular Function:signal transducer activity (GO:0004871),Biological Process:G-protein coupled receptor signaling pathway (GO:0007186),Molecular Function:guanyl nucleotide binding (GO:0019001),Molecular Function:G-protein beta/gamma-subunit complex binding (GO:0031683)	guanine nucleotide-binding protein G(i) subunit alpha	--	ko04015 Rap1 signaling pathway ko04022 cGMP-PKG signaling pathway ko04024 cAMP signaling pathway ko04062 Chemokine signaling pathway ko04071 Sphingolipid signaling pathway ko04261 Adrenergic signaling in cardiomyocytes ko04360 Axon guidance ko04371 Apelin signaling pathway ko04540 Gap junction ko04611 Platelet activation ko04670 Leukocyte transendothelial migration ko04713 Circadian entrainment k…	G-protein alpha subunit (small G protein superfamily)	DT	Cell cycle control, cell division, chromosome partitioning ; Signal transduction mechanisms ;	IPR001019 [Guanine nucleotide binding protein (G-protein), alpha subunit]	lysosome protein	--
B2RSN3	Tubulin beta chain	Tubb2b	55224000.0	83054717.2	87021293.5	43015590.2	37105487.4	69075269.2	1.51009066597333	0.144619710542554	0.59463517168499	Nonsignificant	0.662211893982835	0.144619710542554	-0.59463517168499	Nonsignificant	1	Molecular Function:GTPase activity (GO:0003924)	tubulin beta	--	ko04145 Phagosome ko04540 Gap junction	Beta tubulin	Z	Cytoskeleton ;	IPR003008 [Tubulin/FtsZ, GTPase domain] ; IPR018316[Tubulin/FtsZ, 2-layer sandwich domain]	centrosome protein	--
B2RSV4	Splicing factor 3b, subunit 3	Sf3b3	513180.0	808831.9	795871.0	736130.2	19847762.6	586979.6	0.100037582768672	0.425343359836682	-3.32138599200975	Nonsignificant	9.99624313506663	0.425343359836682	3.32138599200975	Nonsignificant	2	Molecular Function:nucleic acid binding (GO:0003676),Cellular Component:nucleus (GO:0005634)	splicing factor 3B subunit 3	--	ko03040 Spliceosome	Splicing factor 3b, subunit 3	A	RNA processing and modification ;	IPR004871 [Cleavage/polyadenylation specificity factor, A subunit, C-terminal]	nucleus protein	--
B2RSY3	Hepatocyte cell adhesion molecule	Hepacam	1611300.0	1687001.3	1472720.1	1388396.6	1426275.9	1557373.3	1.09125604310915	0.175856790177476	0.125989643169235	Nonsignificant	0.916375223133562	0.175856790177476	-0.125989643169235	Nonsignificant	--	--	--	--	--	--	--	--	IPR013106 [Immunoglobulin V-set domain]	extracell protein	--
B2RT97	26S proteasome non-ATPase regulatory subunit 13	Psmd13	1869100.0	1413118.4	1289169.8	1694733.2	1194890.0	1746758.4	0.985981869999657	0.934868418969054	-0.0203669759738925	Nonsignificant	1.01421743180769	0.934868418969054	0.0203669759738925	Nonsignificant	1	Molecular Function:protein binding (GO:0005515)	26S proteasome regulatory subunit N9	--	ko03050 Proteasome ko05169 Epstein-Barr virus infection	26S proteasome regulatory complex, subunit RPN9/PSMD13	O	Posttranslational modification, protein turnover, chaperones ;	IPR000717 [Proteasome component (PCI) domain]	--	--
B2RTG7	WD repeat domain 26	Wdr26	156420.0	159948.9	241369.3	242730.6	245853.0	162008.7	0.857277591511612	0.472104907955766	-0.222165661784913	Nonsignificant	1.16648330704262	0.472104907955766	0.222165661784913	Nonsignificant	1	Molecular Function:protein binding (GO:0005515)				WD40 repeat-containing protein	S	Function unknown ;	IPR001680 [WD40 repeat]	cytoplasm protein	--
B2RTL2	Phosphodiesterase	Pde4a	171500.0	600115.7	513345.8	139114.2	88226.8	35068.9	4.89677218732982	0.0640340035347826	2.29183107906595	Nonsignificant	0.204216157449075	0.0640340035347826	-2.29183107906595	Nonsignificant	2	Molecular Function:3',5'-cyclic-nucleotide phosphodiesterase activity (GO:0004114),Biological Process:signal transduction (GO:0007165)	cAMP-specific phosphodiesterase 4	3.1.4.53	ko00230 Purine metabolism ko04024 cAMP signaling pathway ko05032 Morphine addiction	Cyclic nucleotide phosphodiesterase	T	Signal transduction mechanisms ;	IPR002073 [3'5'-cyclic nucleotide phosphodiesterase, catalytic domain]	cytoplasm protein	--
B2RTL5	Aldehyde dehydrogenase family 1, subfamily A7	Aldh1a7	848980.0	701348.4	642344.5	723448.5	651646.5	875203.6	0.974391976247063	0.841609628156912	-0.0374258416474603	Nonsignificant	1.02628102896697	0.841609628156912	0.0374258416474604	Nonsignificant	3	Biological Process:metabolic process (GO:0008152),Molecular Function:oxidoreductase activity (GO:0016491),Biological Process:oxidation-reduction process (GO:0055114)	retinal dehydrogenase	1.2.1.36	ko00830 Retinol metabolism ko01100 Metabolic pathways	Aldehyde dehydrogenase	C	Energy production and conversion ;	IPR015590 [Aldehyde dehydrogenase domain]	cytoplasm protein	--
B2RTM0	Histone H4	Hist2h4	16797000.0	18193728.5	18926804.6	15427726.9	17685219.0	16587518.3	1.08484968838581	0.194451403492988	0.117495163551961	Nonsignificant	0.921786686861606	0.194451403492988	-0.117495163551961	Nonsignificant	--	--	histone H4	--	ko05034 Alcoholism ko05203 Viral carcinogenesis ko05322 Systemic lupus erythematosus	Histone H4	B	Chromatin structure and dynamics ;	--	nucleus protein	--
B2RTN5	Glucocorticoid receptor DNA binding factor 1	Arhgap35	728900.0	2395188.9	746465.2	610169.8	741545.6	788586.1	1.8084153564346	0.40621511957679	0.854726073686348	Nonsignificant	0.552970309858219	0.40621511957679	-0.854726073686348	Nonsignificant	3	Molecular Function:GTP binding (GO:0005525),Biological Process:signal transduction (GO:0007165),Biological Process:small GTPase mediated signal transduction (GO:0007264)	glucocorticoid receptor DNA-binding factor 1	--	ko04510 Focal adhesion ko04611 Platelet activation ko04670 Leukocyte transendothelial migration ko04810 Regulation of actin cytoskeleton	Rho-GTPase activating protein	T	Signal transduction mechanisms ;	IPR000198 [Rho GTPase-activating protein domain] ; IPR001806[Small GTPase superfamily] ; IPR002713[FF domain] ; IPR032835[Rho GTPase-activating protein, FF domain]	cytoplasm protein	--
B2RUA5	SAPS domain family, member 1	Ppp6r1	40633.0	45326.7	28879.1	45917.6	55697.1	129179.9	0.497580099361077	0.221673114156526	-1.00699930862949	Nonsignificant	2.00972667774306	0.221673114156526	1.00699930862949	Nonsignificant	--	--	serine/threonine-protein phosphatase 6 regulatory subunit 1	--	--	SAP family cell cycle dependent phosphatase-associated protein	D	Cell cycle control, cell division, chromosome partitioning ;	IPR007587 [SIT4 phosphatase-associated protein family]	cytoplasm protein	--
B2RUC1	Tpd52l1 protein	Tpd52l1	413930.0	79980.8	309900.2	400510.4	603656.8	169980.1	0.684591277431716	0.482055643206996	-0.546685184202152	Nonsignificant	1.46072559345418	0.482055643206996	0.546685184202152	Nonsignificant	--	--	--	--	--	Coiled-coil protein TPD52	R	General function prediction only ;	IPR007327 [Tumour protein D52]	--	--
B2RUC7	Serine/threonine kinase receptor associated protein	Strap	3362700.0	3061984.1	2933654.7	3116288.8	3026808.9	2441481.2	1.09013370475283	0.355102366924956	0.124505092207787	Nonsignificant	0.917318669847687	0.355102366924956	-0.124505092207787	Nonsignificant	1	Molecular Function:protein binding (GO:0005515)	serine-threonine kinase receptor-associated protein	--	ko03013 RNA transport	Serine/threonine kinase receptor-associated protein	I	Lipid transport and metabolism ;	IPR001680 [WD40 repeat]	nucleus protein	--
B2RUJ2	Erbb2ip protein	Erbin	78005.0	88238.2	73521.7	41445.5	54870.9	79872.4	1.36084075718774	0.154037576232721	0.444498255484965	Nonsignificant	0.734839836856854	0.154037576232721	-0.444498255484965	Nonsignificant	1	Molecular Function:protein binding (GO:0005515)	erbb2-interacting protein	--	ko04621 NOD-like receptor signaling pathway	FOG: Leucine rich repeat	R	General function prediction only ;	IPR001478 [PDZ domain] ; IPR001611[Leucine-rich repeat]	cytoplasm protein	--
B2RUK5	Methylcrotonoyl-CoA carboxylase	Mccc2	1282600.0	1176740.7	1128443.6	981528.9	936513.0	1182438.6	1.15717041277957	0.139486001912438	0.21060134116801	Nonsignificant	0.864176951774944	0.139486001912438	-0.21060134116801	Nonsignificant	--	--	3-methylcrotonyl-CoA carboxylase beta subunit	6.4.1.4	ko00280 Valine, leucine and isoleucine degradation ko01100 Metabolic pathways	3-Methylcrotonyl-CoA carboxylase, non-biotin containing subunit/Acetyl-CoA carboxylase carboxyl transferase, subunit beta	EI	Amino acid transport and metabolism ; Lipid transport and metabolism ;	IPR000022 [Carboxyl transferase]	mitochondrion protein	--
B2RUR8	OTU domain-containing protein 7B	Otud7b	166650.0	49986.0	75156.5	140289.0	88841.1	124007.3	0.826286029177312	0.623978190719126	-0.275286819967879	Nonsignificant	1.21023467018515	0.623978190719126	0.275286819967879	Nonsignificant	2	Molecular Function:DNA binding (GO:0003677),Molecular Function:zinc ion binding (GO:0008270)	OTU domain-containing protein 7	3.4.19.12	--	NF-kappa B regulator AP20/Cezanne	T	Signal transduction mechanisms ;	IPR002653 [Zinc finger, A20-type] ; IPR003323[OTU domain]	nucleus protein	--
B2RVP5	Histone H2A	H2az2	461920.0	490068.7	406552.9	463874.9	481651.7	462630.3	0.964765787107956	0.548826362922431	-0.0517493481436277	Nonsignificant	1.03652100163882	0.548826362922431	0.0517493481436277	Nonsignificant	1	Molecular Function:DNA binding (GO:0003677)	histone H2A	--	ko04217 Necroptosis ko05034 Alcoholism ko05322 Systemic lupus erythematosus	Histone 2A	B	Chromatin structure and dynamics ;	IPR007125 [Histone H2A/H2B/H3] ; IPR032454[Histone H2A, C-terminal domain]	nucleus protein	--
B2RWB7	9630033F20Rik protein	Tigar	0.0	31730.3	89254.7	32369.6	88606.6	77326.5	0.915153954030883	0.867307045348364	-0.127913630142662	Nonsignificant	1.09271231970905	0.867307045348364	0.127913630142661	Nonsignificant	--	--	fructose-2,6-bisphosphatase	3.1.3.46	ko00051 Fructose and mannose metabolism ko05230 Central carbon metabolism in cancer	Phosphoglycerate mutase	G	Carbohydrate transport and metabolism ;	IPR013078 [Histidine phosphatase superfamily, clade-1]	--	--
B2RWJ3	Transmembrane protein 240	Tmem240	0.0	52204.8	50444.3	40972.2	32633.7	27642.8	1.52074693304704	0.0402939562219976	0.604780094670358	Significant	0.657571603972498	0.0402939562219976	-0.604780094670358	Significant	--	--	--	--	--	--	--	--	IPR027947 [TMEM240 family]	--	--
B2RWX7	Voltage-dependent R-type calcium channel subunit alpha	Cacna1e	1139500.0	1909091.3	1296754.5	1248294.3	1130226.8	1086657.6	1.25400337939281	0.288063664033898	0.32654123604002	Nonsignificant	0.797446016839442	0.288063664033898	-0.32654123604002	Nonsignificant	4	Molecular Function:ion channel activity (GO:0005216),Biological Process:ion transport (GO:0006811),Cellular Component:membrane (GO:0016020),Biological Process:transmembrane transport (GO:0055085)	voltage-dependent calcium channel R type alpha-1E	--	ko04010 MAPK signaling pathway ko04020 Calcium signaling pathway ko04930 Type II diabetes mellitus	Voltage-gated Ca2+ channels, alpha1 subunits	PT	Inorganic ion transport and metabolism ; Signal transduction mechanisms ;	IPR005821 [Ion transport domain] ; IPR014873[Voltage-dependent calcium channel, alpha-1 subunit, IQ domain] ; IPR031649[Voltage-dependent L-type calcium channel, IQ-associated domain]	--	--
B2RWY0	Dock10 protein	Dock10	221380.0	371312.6	585470.7	206519.2	218849.4	221073.6	1.82253463650733	0.235252624988034	0.865946232627674	Nonsignificant	0.548686417239444	0.235252624988034	-0.865946232627674	Nonsignificant	--	--	dedicator of cytokinesis protein 9/10/11	--	--	PH domain-containing protein	T	Signal transduction mechanisms ;	IPR001849 [Pleckstrin homology domain] ; IPR010703[Dedicator of cytokinesis, C-terminal] ; IPR021816[Dedicator of cytokinesis C/D, N-terminal] ; IPR027007[DHR-1 domain]	cytoskeleton protein	--
B2RWZ9	Neuroligin 3	Nlgn3	1282900.0	1439697.7	1461401.4	1114230.8	948071.7	1192804.5	1.28536453640387	0.0276544557910731	0.362177573643959	Significant	0.777989412091413	0.0276544557910731	-0.362177573643959	Significant	--	--	neuroligin	--	ko04514 Cell adhesion molecules (CAMs)	Carboxylesterase and related proteins	R	General function prediction only ;	IPR002018 [Carboxylesterase, type B]	endoplasmic reticulum protein	--
B2RX66	TAO kinase 1	Taok1	357170.0	190583.5	235406.5	278480.8	620104.7	312324.7	0.64675316138224	0.298836272865947	-0.628712893949001	Nonsignificant	1.54618494305123	0.298836272865947	0.628712893949001	Nonsignificant	3	Molecular Function:protein kinase activity (GO:0004672),Molecular Function:ATP binding (GO:0005524),Biological Process:protein phosphorylation (GO:0006468)	thousand and one amino acid protein kinase	2.7.11.1	ko04010 MAPK signaling pathway	Serine/threonine protein kinase	T	Signal transduction mechanisms ;	IPR000719 [Protein kinase domain]	plasma membrane protein	--
B2RXC1	Trafficking protein particle complex subunit 11	Trappc11	177060.0	92328.1	136641.7	150401.4	99543.4	138758.0	1.04457647333644	0.851360998393139	0.0629181158273336	Nonsignificant	0.957325792343321	0.851360998393139	-0.0629181158273337	Nonsignificant	--	--	trafficking protein particle complex subunit 11	--	--	Uncharacterized conserved protein	S	Function unknown ;	IPR021773 [Foie gras liver health family 1] ; IPR025876[Trafficking protein particle complex subunit 11, C-terminal]	--	--
B2RXM7	SAP domain-containing protein	Sarnp	357360.0	373928.5	175825.6	317931.3	216129.0	218803.5	1.20488473479532	0.513241915062195	0.26889513774727	Nonsignificant	0.829954908649309	0.513241915062195	-0.26889513774727	Nonsignificant	--	--	SAP domain-containing ribonucleoprotein	--	--	Putative nucleic acid-binding protein Hcc-1/proliferation associated cytokine-inducible protein, contains SAP domain	D	Cell cycle control, cell division, chromosome partitioning ;	IPR003034 [SAP domain]	--	--
B2RXQ8	WD repeat domain containing 82	Wdr82	46903.0	126498.8	50439.6	102935.7	116832.5	148315.3	0.608126688645375	0.175306464403118	-0.717556188914392	Nonsignificant	1.64439420053663	0.175306464403118	0.717556188914392	Nonsignificant	1	Molecular Function:protein binding (GO:0005515)	COMPASS component SWD2	--	ko03015 mRNA surveillance pathway	Histone H3 (Lys4) methyltransferase complex and RNA cleavage factor II complex, subunit SWD2	ABO	RNA processing and modification ; Chromatin structure and dynamics ; Posttranslational modification, protein turnover, chaperones ;	IPR001680 [WD40 repeat]	nucleus protein	--
B2RXT3	Oxoglutarate dehydrogenase (succinyl-transferring)	Ogdhl	9400600.0	8928458.3	8335962.2	7750316.4	8336260.9	8093800.9	1.10275448462589	0.0781447273477828	0.141111627520921	Nonsignificant	0.906820161642103	0.0781447273477828	-0.141111627520921	Nonsignificant	1	Biological Process:metabolic process (GO:0008152)	2-oxoglutarate dehydrogenase E1 component	1.2.4.2	ko00020 Citrate cycle (TCA cycle) ko00310 Lysine degradation ko00380 Tryptophan metabolism ko01100 Metabolic pathways ko01200 Carbon metabolism	2-oxoglutarate dehydrogenase, E1 subunit	G	Carbohydrate transport and metabolism ;	IPR001017 [Dehydrogenase, E1 component] ; IPR005475[Transketolase-like, pyrimidine-binding domain] ; IPR031717[Multifunctional 2-oxoglutarate metabolism enzyme, C-terminal] ; IPR032106[2-oxoglutarate dehydrogenase E1 component, N-terminal domain]	mitochondrion protein	--
B2RXX2	Tnik protein	Tnik	3250600.0	1859609.6	1828035.3	3301518.2	1739813.3	2951069.0	0.868105258238748	0.625775958880436	-0.204058114046641	Nonsignificant	1.15193404314685	0.625775958880436	0.204058114046641	Nonsignificant	3	Molecular Function:protein kinase activity (GO:0004672),Molecular Function:ATP binding (GO:0005524),Biological Process:protein phosphorylation (GO:0006468)	TRAF2 and NCK interacting kinase	2.7.11.1		Traf2- and Nck-interacting kinase and related germinal center kinase (GCK) family protein kinases	T	Signal transduction mechanisms ;	IPR000719 [Protein kinase domain] ; IPR001180[Citron homology (CNH) domain]	nucleus protein	--
B2RXZ9	Myosin light chain kinase 2, skeletal/cardiac muscle	Mylk2	308040.0	269060.9	303424.0	261582.9	105372.9	220275.4	1.49945183430308	0.11309131978559	0.584435180407298	Nonsignificant	0.666910384930625	0.11309131978559	-0.584435180407298	Nonsignificant	3	Molecular Function:protein kinase activity (GO:0004672),Molecular Function:ATP binding (GO:0005524),Biological Process:protein phosphorylation (GO:0006468)	myosin-light-chain kinase	2.7.11.18	ko04020 Calcium signaling pathway ko04022 cGMP-PKG signaling pathway ko04270 Vascular smooth muscle contraction ko04371 Apelin signaling pathway ko04510 Focal adhesion ko04611 Platelet activation ko04810 Regulation of actin cytoskeleton ko04921 Oxytocin signaling pathway ko04971 Gastric acid secretion	Ca2+/calmodulin-dependent protein kinase, EF-Hand protein superfamily	T	Signal transduction mechanisms ;	IPR000719 [Protein kinase domain]	Golgi apparatus protein	--
B2RY08	Dock9 protein	Dock9	273150.0	336171.1	625821.4	253446.9	316521.2	362246.9	1.32495454374796	0.422332961966874	0.405942864857472	Nonsignificant	0.754742873797963	0.422332961966874	-0.405942864857472	Nonsignificant	--	--	dedicator of cytokinesis protein 9/10/11	--	--	PH domain-containing protein	T	Signal transduction mechanisms ;	IPR001849 [Pleckstrin homology domain] ; IPR010703[Dedicator of cytokinesis, C-terminal] ; IPR021816[Dedicator of cytokinesis C/D, N-terminal] ; IPR027007[DHR-1 domain]	cytoskeleton protein	--
B2RY26	Myh7 protein	Myh7	63212.0	62892.2	54215.6	49766.0	48439.7	105721.8	0.884234838361673	0.718724771868604	-0.177498518092019	Nonsignificant	1.13092128540515	0.718724771868604	0.177498518092019	Nonsignificant	3	Molecular Function:motor activity (GO:0003774),Molecular Function:ATP binding (GO:0005524),Cellular Component:myosin complex (GO:0016459)	myosin heavy chain 6/7	--	ko04260 Cardiac muscle contraction ko04261 Adrenergic signaling in cardiomyocytes ko05416 Viral myocarditis	Myosin class II heavy chain	Z	Cytoskeleton ;	IPR001609 [Myosin head, motor domain] ; IPR002928[Myosin tail] ; IPR004009[Myosin, N-terminal, SH3-like]	nucleus protein	--
B2RY56	RNA-binding protein 25	Rbm25	299410.0	395223.5	546380.2	458516.7	430929.1	347890.1	1.00297235374808	0.988391882966601	0.00428183958893616	Nonsignificant	0.997036454956138	0.988391882966601	-0.00428183958893635	Nonsignificant	2	Molecular Function:nucleic acid binding (GO:0003676),Biological Process:mRNA processing (GO:0006397)	RNA-binding protein 25	--	ko03040 Spliceosome	U1 snRNP complex, subunit SNU71 and related PWI-motif proteins	A	RNA processing and modification ;	IPR000504 [RNA recognition motif domain] ; IPR002483[PWI domain]	--	--
B2RY70	4933407C03Rik protein	Cmip	61430.0	63574.0	60176.0	61822.9	63182.6	55933.4	1.02343940413034	0.592790152528044	0.0334256857041432	Nonsignificant	0.977097418727724	0.592790152528044	-0.0334256857041432	Nonsignificant	--	--	--	--	--	--	--	--	--	nucleus protein	--
B2RY90	Isoc2a protein	Isoc2a	234300.0	253008.2	277262.5	155243.5	294068.3	311682.0	1.00470030110626	0.982472217599354	0.0067652142507212	Nonsignificant	0.99532168836708	0.982472217599354	-0.00676521425072123	Nonsignificant	2	Molecular Function:catalytic activity (GO:0003824),Biological Process:metabolic process (GO:0008152)	--	--	--	Mitochondrial associated endoribonuclease MAR1 (isochorismatase superfamily)	R	General function prediction only ;	IPR000868 [Isochorismatase-like]	--	--
B6YY24	Skeletal muscle cells re-entry induced	Fam91a1	138950.0	108492.1	98892.0	113531.2	89739.9	109484.7	1.10736267720695	0.472782546646562	0.147127802892225	Nonsignificant	0.903046509136698	0.472782546646562	-0.147127802892225	Nonsignificant	--	--	--	--	--	Uncharacterized conserved protein	S	Function unknown ;	IPR028091 [FAM91, N-terminal domain] ; IPR028097[FAM91, C-terminal domain]	--	--
B6ZHC9	Erythrocyte protein band 4.1-like 1	Epb41l1	175250.0	147026.9	153526.5	133426.6	130868.4	126381.1	1.21789738353588	0.0318988653153045	0.28439258110909	Significant	0.821087238973072	0.0318988653153045	-0.28439258110909	Significant	5	Molecular Function:actin binding (GO:0003779),Molecular Function:structural molecule activity (GO:0005198),Cellular Component:cytoskeleton (GO:0005856),Molecular Function:cytoskeletal protein binding (GO:0008092),Biological Process:cortical actin cytoskeleton organization (GO:0030866)	erythrocyte membrane protein band 4.1	--	--	Erythrocyte membrane protein 4.1 and related proteins of the ERM family	R	General function prediction only ;	IPR007477 [SAB domain] ; IPR008379[Band 4.1, C-terminal] ; IPR014847[FERM adjacent (FA)] ; IPR018979[FERM, N-terminal] ; IPR018980[FERM, C-terminal PH-like domain] ; IPR019748[FERM central domain]	nucleus protein	--
B7FAV1	Filamin, alpha (Fragment)	Flna	742940.0	1180207.6	1001463.7	810913.7	648399.5	701129.0	1.3537095785298	0.133627356813114	0.436918259920221	Nonsignificant	0.738710884417358	0.133627356813114	-0.436918259920221	Nonsignificant	1	Molecular Function:protein binding (GO:0005515)	filamin	--	ko04010 MAPK signaling pathway ko04510 Focal adhesion ko05132 Salmonella infection ko05205 Proteoglycans in cancer	Actin-binding cytoskeleton protein, filamin	Z	Cytoskeleton ;	IPR001715 [Calponin homology domain] ; IPR017868[Filamin/ABP280 repeat-like]	cytoplasm protein	--
B7U582	Heat shock protein 70-2		2028700.0	1056030.5	1353348.2	974622.6	1167547.9	1163158.0	1.34270427281282	0.269355627641182	0.425141589853525	Nonsignificant	0.744765634732886	0.269355627641182	-0.425141589853525	Nonsignificant	--	--	heat shock 70kDa protein 1/2/6/8	--	ko03040 Spliceosome ko04010 MAPK signaling pathway ko04141 Protein processing in endoplasmic reticulum ko04144 Endocytosis ko04213 Longevity regulating pathway - multiple species ko04612 Antigen processing and presentation ko04915 Estrogen signaling pathway ko05134 Legionellosis ko05145 Toxoplasmosis ko05162 Measles ko05164 Influenza A ko05169 Epstein-Barr virus infection	Molecular chaperones HSP70/HSC70, HSP70 superfamily	O	Posttranslational modification, protein turnover, chaperones ;	IPR013126 [Heat shock protein 70 family]	mitochondrion protein	--
B7ZC19	GPI transamidase component PIG-T	Pigt	81284.0	67192.2	31499.9	264679.2	129150.9	106447.5	0.359752465431193	0.107192754226109	-1.47492352090812	Nonsignificant	2.77968908093908	0.107192754226109	1.47492352090812	Nonsignificant	2	Biological Process:attachment of GPI anchor to protein (GO:0016255),Cellular Component:GPI-anchor transamidase complex (GO:0042765)	phosphatidylinositol glycan, class T	--	ko00563 Glycosylphosphatidylinositol (GPI)-anchor biosynthesis ko01100 Metabolic pathways	GPI transamidase complex, GPI16/PIG-T component, involved in glycosylphosphatidylinositol anchor biosynthesis	MO	Cell wall/membrane/envelope biogenesis ; Posttranslational modification, protein turnover, chaperones ;	IPR007245 [GPI transamidase component PIG-T]	endoplasmic reticulum protein	--
B7ZC22	cAMP-dependent protein kinase inhibitor gamma (Fragment)	Pkig	103230.0	172240.5	0.0	2562247.8	81971.1	102116.6	0.150457127324757	0.44465570547133	-2.73257564449707	Nonsignificant	6.64641162423321	0.44465570547133	2.73257564449707	Nonsignificant	2	Molecular Function:cAMP-dependent protein kinase inhibitor activity (GO:0004862),Biological Process:negative regulation of protein kinase activity (GO:0006469)	--	--	--	--	--	--	IPR004171 [cAMP-dependent protein kinase inhibitor]	--	--
B7ZC46	Septin	Septin8	87177.0	136500.2	53657.8	92506.0	112461.0	88536.2	0.944913036723279	0.840939446134404	-0.081746535142215	Nonsignificant	1.05829844772567	0.840939446134404	0.0817465351422151	Nonsignificant	1	Molecular Function:GTP binding (GO:0005525)	septin 6/8/11	--	ko05100 Bacterial invasion of epithelial cells	Septins (P-loop GTPases)	D	Cell cycle control, cell division, chromosome partitioning ;	IPR030379 [Septin-type guanine nucleotide-binding (G) domain]	nucleus protein	--
B7ZCP4	Copine-1	Cpne1	351990.0	540832.2	558469.1	666891.5	282484.6	438488.1	1.04570122927013	0.87843112851661	0.0644707133241394	Nonsignificant	0.95629609300352	0.87843112851661	-0.0644707133241394	Nonsignificant	1	Molecular Function:protein binding (GO:0005515)	--	--	--	Copine	T	Signal transduction mechanisms ;	IPR000008 [C2 domain] ; IPR010734[Copine]	--	--
B7ZCU2	Abl interactor 1	Abi1	2516900.0	1952269.6	2133291.3	2153469.6	2074913.6	2212498.4	1.0250865192119	0.768737774781221	0.0357456810187719	Nonsignificant	0.975527412816636	0.768737774781221	-0.0357456810187719	Nonsignificant	2	Molecular Function:protein binding (GO:0005515),Cellular Component:cytoplasm (GO:0005737)	--	--	--	Abl interactor ABI-1, contains SH3 domain	TZ	Signal transduction mechanisms ; Cytoskeleton ;	IPR001452 [SH3 domain] ; IPR012849[Abl-interactor, homeo-domain homologous domain]	cytoplasm protein	--
B7ZMS6	2500003M10Rik protein	Chtop	203740.0	226176.7	233037.7	236570.9	187257.5	236031.6	1.00468947958658	0.958410438066236	0.00674967505276739	Nonsignificant	0.995332408986199	0.958410438066236	-0.00674967505276736	Nonsignificant	--	--	--	--	--	--	--	--	IPR025715 [Chromatin target of PRMT1 protein, C-terminal]	--	--
B7ZN02	Uncharacterized protein	Jcad	587890.0	602553.0	686580.9	588001.6	533552.8	549341.0	1.12336409568187	0.119101627793259	0.167825598175605	Nonsignificant	0.89018333756965	0.119101627793259	-0.167825598175604	Nonsignificant	1	Cellular Component:cell-cell junction (GO:0005911)	--	--	--	--	--	--	IPR028221 [Junctional protein associated with coronary artery disease]	--	--
B7ZNA3	Garnl1 protein	Ralgapa1	96412.0	100582.4	79773.8	112059.9	137023.8	49145.8	0.928037635445186	0.803475926573048	-0.107744781593618	Nonsignificant	1.07754250668971	0.803475926573048	0.107744781593618	Nonsignificant	2	Molecular Function:GTPase activator activity (GO:0005096),Biological Process:regulation of small GTPase mediated signal transduction (GO:0051056)	--	--	--	Rap1-GTPase-activating protein (Rap1GAP)	T	Signal transduction mechanisms ;	IPR000331 [Rap GTPase activating protein domain]	cytoplasm protein	--
B7ZNF6	Catenin delta-2	Ctnnd2	2135400.0	2820668.8	2523846.2	1823636.2	2212313.5	2369438.2	1.16775363440519	0.234769662267802	0.223735935251725	Nonsignificant	0.856345011941981	0.234769662267802	-0.223735935251725	Nonsignificant	1	Molecular Function:protein binding (GO:0005515)	--	--	--	Neural adherens junction protein Plakophilin and related Armadillo repeat proteins	TW	Signal transduction mechanisms ; Extracellular structures ;	IPR000225 [Armadillo]	nucleus protein	--
B7ZNM1	Ralbp1 protein	Ralbp1	183260.0	191245.3	189209.7	191048.6	185527.4	98224.2	1.18726782339182	0.428237387081257	0.247645414251402	Nonsignificant	0.842269941371083	0.428237387081257	-0.247645414251402	Nonsignificant	1	Biological Process:signal transduction (GO:0007165)	RalA-binding protein 1	--	ko04014 Ras signaling pathway ko05200 Pathways in cancer ko05212 Pancreatic cancer	Ral-GTPase effector RLIP76	T	Signal transduction mechanisms ;	IPR000198 [Rho GTPase-activating protein domain]	nucleus protein	--
B7ZNR9	Map4k4 protein	Map4k4	35480.0	25466.8	24212.8	28423.4	25857.8	24586.9	1.07977243017139	0.604845679969158	0.110727286038723	Nonsignificant	0.926121071493995	0.604845679969158	-0.110727286038723	Nonsignificant	3	Molecular Function:protein kinase activity (GO:0004672),Molecular Function:ATP binding (GO:0005524),Biological Process:protein phosphorylation (GO:0006468)	mitogen-activated protein kinase kinase kinase kinase 4	2.7.11.1	ko04010 MAPK signaling pathway	Traf2- and Nck-interacting kinase and related germinal center kinase (GCK) family protein kinases	T	Signal transduction mechanisms ;	IPR000719 [Protein kinase domain] ; IPR001180[Citron homology (CNH) domain]	nucleus protein	--
B7ZNS2	Disks large-associated protein 4	Dlgap4	909180.0	1414484.1	1008079.9	1401243.0	1023052.4	423571.5	1.16990860773725	0.644649828256932	0.226395832104269	Nonsignificant	0.854767623202743	0.644649828256932	-0.22639583210427	Nonsignificant	1	Biological Process:signaling (GO:0023052)	--	--	--	SAP-90/PSD-95 associated protein-related protein (Vulcan)	T	Signal transduction mechanisms ;	IPR005026 [SAPAP family]	nucleus protein	--
B7ZP20	Ankyrin repeat and FYVE domain containing 1	Ankfy1	411480.0	330287.9	687001.0	501392.9	565558.4	549444.7	0.883922566004865	0.598945088284705	-0.178008103702604	Nonsignificant	1.13132081752339	0.598945088284705	0.178008103702604	Nonsignificant	2	Molecular Function:protein binding (GO:0005515),Molecular Function:metal ion binding (GO:0046872)	rabankyrin-5	--	--	FOG: Ankyrin repeat	R	General function prediction only ;	IPR000210 [BTB/POZ domain] ; IPR000306[FYVE zinc finger] ; IPR002110[Ankyrin repeat] ; IPR020683[Ankyrin repeat-containing domain]	cytoskeleton protein	ZBTB
B7ZWL1	CCR4-NOT transcription complex subunit 1	Cnot1	209000.0	57384.1	162768.2	47472.3	60230.3	73033.0	2.37447575353168	0.142674700993836	1.24760902448928	Nonsignificant	0.421145593301026	0.142674700993836	-1.24760902448928	Nonsignificant	--	--	CCR4-NOT transcription complex subunit 1	--	ko03018 RNA degradation	Negative regulator of transcription	K	Transcription ;	IPR007196 [CCR4-Not complex component, Not1, C-terminal] ; IPR024557[CCR4-Not complex, Not1 subunit, domain of unknown function DUF3819] ; IPR032191[CCR4-NOT transcription complex subunit 1, CAF1-binding domain] ; IPR032193[CCR4-NOT transcription complex subunit 1, TTP binding domain] ; IPR032194[CCR4-NOT transcription complex subunit 1, HEAT repeat]	--	--
B8JJ91	Apoptotic chromatin condensation inducer in the nucleus	Acin1	77123.0	188314.2	81263.9	82146.5	99059.5	103154.2	1.21923215696149	0.603937755487726	0.285972859188184	Nonsignificant	0.820188340908062	0.603937755487726	-0.285972859188184	Nonsignificant	--	--	apoptotic chromatin condensation inducer in the nucleus	--	ko03013 RNA transport ko03015 mRNA surveillance pathway ko03040 Spliceosome	Acinus (induces apoptotic chromatin condensation)	B	Chromatin structure and dynamics ;	IPR032552 [Acin1, RNSP1-SAP18 binding (RSB) motif]	nucleus protein	--
B8X349	JNK-interacting leucine zipper protein long form	Spag9	451380.0	357581.7	311358.8	608039.8	293015.3	476759.0	0.813114410717672	0.440017673480859	-0.298469731317748	Nonsignificant	1.22983922904205	0.440017673480859	0.298469731317748	Nonsignificant	--	--	c-Jun-amino-terminal kinase-interacting protein 4	--	--	JNK/SAPK-associated protein-1	T	Signal transduction mechanisms ;	IPR019143 [JNK/Rab-associated protein-1, N-terminal] ; IPR032486[JNK-interacting protein, leucine zipper II]	--	--
B9EHJ3	Tight junction protein ZO-1	Tjp1	1271000.0	1231895.5	1162901.6	1317576.9	1095362.8	986865.1	1.07823752116592	0.435133688880176	0.108675019335831	Nonsignificant	0.927439437387301	0.435133688880176	-0.108675019335831	Nonsignificant	1	Molecular Function:protein binding (GO:0005515)	tight junction protein 1	--	ko04520 Adherens junction ko04530 Tight junction ko04540 Gap junction ko05132 Salmonella infection	Tight junction proteins	T	Signal transduction mechanisms ;	IPR000906 [ZU5 domain] ; IPR001478[PDZ domain] ; IPR008145[Guanylate kinase/L-type calcium channel beta subunit] ; IPR011511[Variant SH3 domain]	synapse protein	--
B9EHN0	E1 ubiquitin-activating enzyme	Uba1	27386000.0	27318958.0	26115956.5	25652123.3	25214631.7	25659756.8	1.05611653528941	0.0308570841767127	0.0787690350827835	Nonsignificant	0.94686520529287	0.0308570841767127	-0.0787690350827836	Nonsignificant	1	Molecular Function:small protein activating enzyme activity (GO:0008641)	ubiquitin-activating enzyme E1	6.2.1.45	ko04120 Ubiquitin mediated proteolysis ko05012 Parkinson's disease	Ubiquitin activating enzyme UBA1	O	Posttranslational modification, protein turnover, chaperones ;	IPR000594 [THIF-type NAD/FAD binding fold] ; IPR018965[Ubiquitin-activating enzyme E1, C-terminal] ; IPR019572[Ubiquitin-activating enzyme, catalytic cysteine domain] ; IPR032418[Ubiquitin-activating enzyme E1, FCCH domain] ; IPR032420[Ubiquitin-activating enzyme E1, four-helix bundle]	nucleus protein	--
B9EHY2	CAAX prenyl protease	Zmpste24	79971.0	116655.0	217319.9	76648.9	191808.2	112045.0	1.08789386444911	0.844673600794035	0.12153781329598	Nonsignificant	0.919207316704912	0.844673600794035	-0.12153781329598	Nonsignificant	2	Molecular Function:metalloendopeptidase activity (GO:0004222),Biological Process:proteolysis (GO:0006508)	STE24 endopeptidase	3.4.24.84	ko00900 Terpenoid backbone biosynthesis	Metalloprotease	R	General function prediction only ;	IPR001915 [Peptidase M48] ; IPR032456[CAAX prenyl protease 1, N-terminal]	--	--
B9EHZ5	Membrane protein, palmitoylated 6 (MAGUK p55 subfamily member 6)	Pals2	3916500.0	3980390.3	3815349.8	4203399.5	3895211.2	3170411.5	1.03933064396661	0.678627024041405	0.0556546942089696	Nonsignificant	0.962157717378079	0.678627024041405	-0.0556546942089694	Nonsignificant	1	Molecular Function:protein binding (GO:0005515)	--	--	--	Calcium/calmodulin-dependent serine protein kinase/membrane-associated guanylate kinase	T	Signal transduction mechanisms ;	IPR001478 [PDZ domain] ; IPR008145[Guanylate kinase/L-type calcium channel beta subunit] ; IPR011511[Variant SH3 domain] ; IPR014775[L27 domain, C-terminal]	plasma membrane protein	--
B9EI00	Calm5 protein	Calm5	0.0	2709518.7	3200286.9	2720247.2	1516789.3	1329634.4	1.59246137579285	0.160048677956618	0.671258381192484	Nonsignificant	0.627958715483523	0.160048677956618	-0.671258381192484	Nonsignificant	1	Molecular Function:calcium ion binding (GO:0005509)	calmodulin	--	ko04014 Ras signaling pathway ko04015 Rap1 signaling pathway ko04020 Calcium signaling pathway ko04022 cGMP-PKG signaling pathway ko04024 cAMP signaling pathway ko04070 Phosphatidylinositol signaling system ko04114 Oocyte meiosis ko04218 Cellular senescence ko04261 Adrenergic signaling in cardiomyocytes ko04270 Vascular smooth muscle contraction ko04371 Apelin signaling pathway ko04713 Circadian …	Calmodulin and related proteins (EF-Hand superfamily)	T	Signal transduction mechanisms ;	IPR002048 [EF-hand domain]	centrosome protein	--
B9EI38	RalBP1-associated Eps domain-containing protein 2	Reps2	41192.0	314666.0	46620.4	360423.1	294858.1	319746.7	0.412786546928555	0.10741935044724	-1.2765321420422	Nonsignificant	2.42255957089871	0.10741935044724	1.2765321420422	Nonsignificant	1	Molecular Function:protein binding (GO:0005515)	RalBP1-associated Eps domain-containing protein	--	--	Ral-GTPase effector RALBP1	U	Intracellular trafficking, secretion, and vesicular transport ;	IPR000261 [EH domain]	cytoplasm protein	--
B9EIE8	Complex III assembly factor LYRM7	Lyrm7	92193.0	93999.5	170166.2	195111.2	68114.5	195428.4	0.776966127633003	0.529304252857952	-0.364076390155382	Nonsignificant	1.28705739469809	0.529304252857952	0.364076390155382	Nonsignificant	--	--	complex III assembly factor LYRM7	--	--	--	--	--	IPR008011 [Complex 1 LYR protein]	--	--
B9EJ29	Plexin A4	Plxna4	1658200.0	1490650.3	1836553.5	1552215.3	1637641.0	1668392.1	1.02617309563669	0.709034412889374	0.0372741063383746	Nonsignificant	0.974494463216801	0.709034412889374	-0.0372741063383746	Nonsignificant	2	Molecular Function:protein binding (GO:0005515),Cellular Component:membrane (GO:0016020)	plexin A	--	ko04360 Axon guidance	Plexins (functional semaphorin receptors)	T	Signal transduction mechanisms ;	IPR001627 [Sema domain] ; IPR002165[Plexin repeat] ; IPR002909[IPT domain] ; IPR013548[Plexin, cytoplasmic RasGAP domain]	plasma membrane protein	--
B9EJ80	PDZ domain-containing protein 8	Pdzd8	28075.0	33388.1	27582.7	28327.9	20358.0	21909.4	1.26135592596108	0.115404784738664	0.334975428849466	Nonsignificant	0.792797638967812	0.115404784738664	-0.334975428849466	Nonsignificant	2	Molecular Function:protein binding (GO:0005515),Biological Process:intracellular signal transduction (GO:0035556)	--	--	--	Predicted protein kinase	R	General function prediction only ;	IPR001478 [PDZ domain] ; IPR002219[Protein kinase C-like, phorbol ester/diacylglycerol-binding domain]	plasma membrane protein	--
B9EJ86	Oxysterol-binding protein-related protein 8	Osbpl8	2538300.0	2077392.2	2175299.0	1577798.3	2004960.0	2084479.5	1.19828943828685	0.150107181644363	0.26097642294001	Nonsignificant	0.834522919128507	0.150107181644363	-0.26097642294001	Nonsignificant	--	--	oxysterol-binding protein-related protein 8	--	--	Oxysterol-binding protein	T	Signal transduction mechanisms ;	IPR000648 [Oxysterol-binding protein] ; IPR001849[Pleckstrin homology domain]	Golgi apparatus protein	--
B9EJX8	Peptidyl-prolyl cis-trans isomerase	Ppil1	107180.0	109406.1	43418.5	95342.1	63033.4	88836.8	1.05174621165694	0.866394754288753	0.0727866215927181	Nonsignificant	0.950799716620398	0.866394754288753	-0.0727866215927183	Nonsignificant	3	Biological Process:protein peptidyl-prolyl isomerization (GO:0000413),Molecular Function:peptidyl-prolyl cis-trans isomerase activity (GO:0003755),Biological Process:protein folding (GO:0006457)	peptidyl-prolyl cis-trans isomerase-like 1	5.2.1.8	ko03040 Spliceosome	Cyclophilin type peptidyl-prolyl cis-trans isomerase	O	Posttranslational modification, protein turnover, chaperones ;	IPR002130 [Cyclophilin-type peptidyl-prolyl cis-trans isomerase domain]	cytoplasm protein	--
B9EKE9	RNA helicase	Ddx3x	985380.0	684528.8	2456633.9	2039060.0	861168.7	1034765.9	1.048678110003	0.927496665628469	0.0685719130278337	Nonsignificant	0.953581456942152	0.927496665628469	-0.0685719130278338	Nonsignificant	2	Molecular Function:nucleic acid binding (GO:0003676),Molecular Function:ATP binding (GO:0005524)	ATP-dependent RNA helicase DDX3X	3.6.4.13	ko04622 RIG-I-like receptor signaling pathway ko05161 Hepatitis B ko05203 Viral carcinogenesis	ATP-dependent RNA helicase	A	RNA processing and modification ;	IPR001650 [Helicase, C-terminal] ; IPR011545[DEAD/DEAH box helicase domain]	nucleus protein	--
B9EKL6	Protein tyrosine phosphatase 4a1	Ptp4a1	298430.0	287960.6	265500.4	362849.7	234244.2	185570.4	1.08845005451252	0.689896669553966	0.122275208389422	Nonsignificant	0.918737608449907	0.689896669553966	-0.122275208389422	Nonsignificant	2	Biological Process:protein dephosphorylation (GO:0006470),Molecular Function:protein tyrosine/serine/threonine phosphatase activity (GO:0008138)	protein tyrosine phosphatase type IVA	3.1.3.48	--	Protein tyrosine phosphatase IVA1	T	Signal transduction mechanisms ;	IPR000340 [Dual specificity phosphatase, catalytic domain]	endoplasmic reticulum protein	--
B9EKR4	Phosphatidylinositol-3,4, 5-trisphosphate-dependent Rac exchange factor 1	Prex1	1009600.0	1057081.0	1232692.7	35983.0	52064.0	740706.0	3.98113032471677	0.0271938424981145	1.99317809969982	Significant	0.251184944585089	0.0271938424981145	-1.99317809969982	Significant	3	Molecular Function:Rho guanyl-nucleotide exchange factor activity (GO:0005089),Biological Process:regulation of Rho protein signal transduction (GO:0035023),Biological Process:intracellular signal transduction (GO:0035556)	phosphatidylinositol-3,4,5-trisphosphate-dependent Rac exchanger 1 protein	--	ko04062 Chemokine signaling pathway ko05167 Kaposi's sarcoma-associated herpesvirus infection	--	--	--	IPR000219 [Dbl homology (DH) domain] ; IPR000591[DEP domain]	plasma membrane protein	--
B9EKS7	CDP-diacylglycerol--glycerol-3-phosphate 3-phosphatidyltransferase	Pgs1	190510.0	472576.8	156770.4	406033.3	124027.2	154431.2	1.197760615651	0.753602544020804	0.260339600011054	Nonsignificant	0.834891368887167	0.753602544020804	-0.260339600011054	Nonsignificant	--	--	CDP-diacylglycerol---glycerol-3-phosphate 3-phosphatidyltransferase	2.7.8.5	ko00564 Glycerophospholipid metabolism ko01100 Metabolic pathways	Phosphatidylglycerolphosphate synthase	I	Lipid transport and metabolism ;	--	--	--
C0HK80	Adipocyte-related X-chromosome expressed sequence 2	Arxes2	58339.0	48765.2	56408.2	57250.9	53043.1	45507.4	1.04949249493265	0.599255390842958	0.0696918497533071	Nonsignificant	0.95284149703631	0.599255390842958	-0.069691849753307	Nonsignificant	4	Cellular Component:signal peptidase complex (GO:0005787),Biological Process:signal peptide processing (GO:0006465),Molecular Function:peptidase activity (GO:0008233),Cellular Component:integral component of membrane (GO:0016021)	signal peptidase complex subunit 3	3.4.-.-	ko03060 Protein export	Signal peptidase complex subunit	U	Intracellular trafficking, secretion, and vesicular transport ;	IPR007653 [Signal peptidase complex subunit 3]	--	--
C6KI93	Cyclin-like protein 2	Cnnm2	122800.0	87185.5	80988.5	96054.6	83936.8	111837.7	0.997069860408026	0.986054879423832	-0.00423350326964236	Nonsignificant	1.00293875054129	0.986054879423832	0.00423350326964216	Nonsignificant	--	--	metal transporter CNNM	--	--	Predicted membrane protein, contains two CBS domains	S	Function unknown ;	IPR000644 [CBS domain] ; IPR002550[Domain of unknown function DUF21]	--	--
C8YIX4	P2X purinoceptor	P2rx7	121760.0	108544.6	79345.6	97039.5	75338.0	97355.5	1.14798782499731	0.410593229230916	0.199107341570097	Nonsignificant	0.871089377626754	0.410593229230916	-0.199107341570097	Nonsignificant	5	Molecular Function:purinergic nucleotide receptor activity (GO:0001614),Molecular Function:extracellular ATP-gated cation channel activity (GO:0004931),Cellular Component:integral component of plasma membrane (GO:0005887),Biological Process:response to ATP (GO:0033198),Biological Process:cation transmembrane transport (GO:0098655)	P2X purinoceptor 7	--	ko04020 Calcium signaling pathway ko04080 Neuroactive ligand-receptor interaction ko04621 NOD-like receptor signaling pathway	--	--	--	IPR001429 [P2X purinoreceptor]	--	--
C9K0Z8	Hyperpolarization-activated cation channel 2	Hcn2	481840.0	696830.9	545610.1	603856.5	751449.4	531750.1	0.91374129861541	0.582321770974886	-0.130142332267343	Nonsignificant	1.09440166654971	0.582321770974886	0.130142332267343	Nonsignificant	4	Molecular Function:ion channel activity (GO:0005216),Biological Process:ion transport (GO:0006811),Cellular Component:membrane (GO:0016020),Biological Process:transmembrane transport (GO:0055085)	hyperpolarization activated cyclic nucleotide-gated potassium channel 2	--	ko04024 cAMP signaling pathway	K+-channel ERG and related proteins, contain PAS/PAC sensor domain	PT	Inorganic ion transport and metabolism ; Signal transduction mechanisms ;	IPR000595 [Cyclic nucleotide-binding domain] ; IPR005821[Ion transport domain] ; IPR013621[Ion transport N-terminal]	--	--
D0EM45	Tescalcin variant 1	Tesc	1575400.0	1451884.3	1341096.0	1459984.9	533891.3	1492793.7	1.25288037734802	0.412365495335789	0.325248675437683	Nonsignificant	0.798160796577166	0.412365495335789	-0.325248675437683	Nonsignificant	--	--	calcineurin B homologous protein 3	--	--	Ca2+/calmodulin-dependent protein phosphatase (calcineurin subunit B), EF-Hand superfamily protein	T	Signal transduction mechanisms ;	--	--	--
D0VYV6	Band 4.1-like protein 3	Epb41l3	153220.0	143076.8	154343.3	150083.0	140421.2	142054.3	1.0418015135525	0.265863795064975	0.0590804381823462	Nonsignificant	0.95987574119569	0.265863795064975	-0.0590804381823462	Nonsignificant	5	Molecular Function:actin binding (GO:0003779),Molecular Function:structural molecule activity (GO:0005198),Cellular Component:cytoskeleton (GO:0005856),Molecular Function:cytoskeletal protein binding (GO:0008092),Biological Process:cortical actin cytoskeleton organization (GO:0030866)	erythrocyte membrane protein band 4.1	--	--	Erythrocyte membrane protein 4.1 and related proteins of the ERM family	R	General function prediction only ;	IPR007477 [SAB domain] ; IPR008379[Band 4.1, C-terminal] ; IPR014847[FERM adjacent (FA)] ; IPR018979[FERM, N-terminal] ; IPR018980[FERM, C-terminal PH-like domain] ; IPR019748[FERM central domain]	nucleus protein	--
D3YTN0	Cold shock domain-containing protein C2 (Fragment)	Csdc2	9868.4	17378.5	3225.8	5261.4	0.0	17312.1	0.899954961939147	0.880920376267041	-0.152075291014913	Nonsignificant	1.11116671643799	0.880920376267041	0.152075291014913	Nonsignificant	--	--	--	--	--	Predicted RNA-binding protein containing PIN domain and invovled in translation or RNA processing	J	Translation, ribosomal structure and biogenesis ;	--	--	--
D3YTP3	Metaxin	Mtx3	212260.0	121204.0	150445.9	173887.2	150325.0	171680.1	0.975836688732614	0.892980633732121	-0.0352883693016722	Nonsignificant	1.02476163434557	0.892980633732121	0.0352883693016723	Nonsignificant	2	Cellular Component:mitochondrial outer membrane (GO:0005741),Biological Process:protein targeting to mitochondrion (GO:0006626)	metaxin	--	--	Translocase of outer mitochondrial membrane complex, subunit TOM37/Metaxin 1	U	Intracellular trafficking, secretion, and vesicular transport ;	IPR019564 [Mitochondrial outer membrane transport complex Sam37/metaxin, N-terminal domain] ; IPR033468[Metaxin, glutathione S-transferase domain]	mitochondrion protein	--
D3YTP8	U6 snRNA-associated Sm-like protein LSm4 (Fragment)	Lsm4	10562.0	273273.6	316026.3	270849.9	326863.8	315600.3	0.656797005192081	0.342114076798188	-0.606480546036541	Nonsignificant	1.52254043805749	0.342114076798188	0.606480546036541	Nonsignificant	--	--	U6 snRNA-associated Sm-like protein LSm4	--	ko03018 RNA degradation ko03040 Spliceosome	Small nuclear ribonucleoprotein (snRNP)	A	RNA processing and modification ;	IPR001163 [LSM domain, eukaryotic/archaea-type]	nucleus protein	--
D3YTQ9	40S ribosomal protein S15	Rps15	81288.0	75919.3	74582.3	0.0	111866.8	98227.3	0.735510421282654	0.0167423340214116	-0.443182312039083	Significant	1.35960004245229	0.0167423340214116	0.443182312039083	Significant	3	Molecular Function:structural constituent of ribosome (GO:0003735),Cellular Component:ribosome (GO:0005840),Biological Process:translation (GO:0006412)	small subunit ribosomal protein S15e	--	ko03010 Ribosome	40S ribosomal protein S15	J	Translation, ribosomal structure and biogenesis ;	IPR002222 [Ribosomal protein S19/S15]	--	--
D3YTS3	RIKEN cDNA D630045J12 gene	D630045J12Rik	119560.0	106706.1	104873.4	115902.8	100098.8	106727.3	1.02606088267893	0.688786043739717	0.0371163377022857	Nonsignificant	0.974601036723194	0.688786043739717	-0.0371163377022858	Nonsignificant	--	--	--	--	--	--	--	--	IPR024606 [Protein of unknown function DUF3827]	--	--
D3YTT4	Isobutyryl-CoA dehydrogenase, mitochondrial	Acad8	333560.0	330823.7	413320.8	404518.1	283073.8	254596.9	1.14383072692012	0.444755918429426	0.193873566537615	Nonsignificant	0.874255234157415	0.444755918429426	-0.193873566537615	Nonsignificant	4	Molecular Function:acyl-CoA dehydrogenase activity (GO:0003995),Biological Process:metabolic process (GO:0008152),Molecular Function:flavin adenine dinucleotide binding (GO:0050660),Biological Process:oxidation-reduction process (GO:0055114)	isobutyryl-CoA dehydrogenase	1.3.99.-	ko00280 Valine, leucine and isoleucine degradation ko01100 Metabolic pathways	Medium-chain acyl-CoA dehydrogenase	I	Lipid transport and metabolism ;	IPR006091 [Acyl-CoA oxidase/dehydrogenase, central domain] ; IPR009075[Acyl-CoA dehydrogenase/oxidase C-terminal] ; IPR013786[Acyl-CoA dehydrogenase/oxidase, N-terminal]	mitochondrion protein	--
D3YTU0	Vesicle-associated membrane protein 1	Vamp1	698680.0	1055820.4	465923.8	863759.5	476411.5	955031.4	0.967419779623793	0.917390455157585	-0.0477860598186637	Nonsignificant	1.03367743875247	0.917390455157585	0.0477860598186638	Nonsignificant	2	Cellular Component:integral component of membrane (GO:0016021),Biological Process:vesicle-mediated transport (GO:0016192)	vesicle-associated membrane protein 1	--	ko04130 SNARE interactions in vesicular transport	Synaptobrevin/VAMP-like protein	U	Intracellular trafficking, secretion, and vesicular transport ;	IPR001388 [Synaptobrevin]	--	--
D3YTY9	Kininogen-1	Kng1	32213.0	0.0	31853.5	30270.2	17636.3	2490.0	1.90687349319893	0.198201414230595	0.931209134794604	Nonsignificant	0.524418637925697	0.198201414230595	-0.931209134794604	Nonsignificant	1	Molecular Function:cysteine-type endopeptidase inhibitor activity (GO:0004869)	kininogen	--	ko04610 Complement and coagulation cascades	--	--	--	IPR000010 [Cystatin domain]	extracell protein	--
D3YU22	LIM and calponin homology domains-containing protein 1	Limch1	154150.0	100172.7	125404.7	158142.2	123910.6	0.0	0.897532660551499	0.587092122436017	-0.155963656388048	Nonsignificant	1.11416558299454	0.587092122436017	0.155963656388048	Nonsignificant	2	Molecular Function:protein binding (GO:0005515),Molecular Function:zinc ion binding (GO:0008270)	--	--	--	FOG: LIM domain	TZR	Signal transduction mechanisms ; Cytoskeleton ; General function prediction only ;	IPR001715 [Calponin homology domain] ; IPR001781[Zinc finger, LIM-type] ; IPR031865[Domain of unknown function DUF4757]	cytoplasm protein	--
D3YUB9	Polyadenylate-binding protein 2 (Fragment)	Pabpn1	203930.0	297783.4	193072.1	200249.7	434288.9	303793.5	0.740447332026689	0.342398348735801	-0.433530974533548	Nonsignificant	1.35053494927571	0.342398348735801	0.433530974533548	Nonsignificant	1	Molecular Function:nucleic acid binding (GO:0003676)	polyadenylate-binding protein 2	--	ko03015 mRNA surveillance pathway ko05164 Influenza A	Splicing factor RNPS1, SR protein superfamily	A	RNA processing and modification ;	IPR000504 [RNA recognition motif domain]	nucleus protein	--
D3YUE4	Family with sequence similarity 151, member B	Fam151b	482340.0	36889.6	53513.1	46554.4	289542.7	49736.6	1.4844289132857	0.727292383270396	0.569908006826904	Nonsignificant	0.673659742847879	0.727292383270396	-0.569908006826904	Nonsignificant	--	--	--	--	--	Uncharacterized conserved protein	S	Function unknown ;	IPR019356 [Protein of unknown function DUF2181]	--	--
D3YUM1	NADH dehydrogenase [ubiquinone] flavoprotein 1, mitochondrial	Ndufv1	15678000.0	15136577.0	11831003.2	12524666.0	13173338.1	12850610.2	1.10628049735111	0.373737131721459	0.14571722719178	Nonsignificant	0.903929882515703	0.373737131721459	-0.14571722719178	Nonsignificant	--	--	--	--	ko00190 Oxidative phosphorylation ko01100 Metabolic pathways ko04723 Retrograde endocannabinoid signaling ko04932 Non-alcoholic fatty liver disease (NAFLD) ko05010 Alzheimer's disease ko05012 Parkinson's disease ko05016 Huntington's disease	NADH:ubiquinone oxidoreductase, NDUFV1/51kDa subunit	C	Energy production and conversion ;	IPR011538 [NADH-ubiquinone oxidoreductase 51 kDa subunit, FMN-binding domain] ; IPR019554[Soluble ligand binding domain] ; IPR019575[NADH-ubiquinone oxidoreductase 51 kDa subunit, iron-sulphur binding domain]	mitochondrion protein	--
D3YUP1	Histone-arginine methyltransferase CARM1	Carm1	49127.0	39922.6	53954.2	0.0	30951.3	47735.0	1.21159422500062	0.38511467747394	0.2769066067332	Nonsignificant	0.825358836618328	0.38511467747394	-0.2769066067332	Nonsignificant	2	Biological Process:protein methylation (GO:0006479),Molecular Function:methyltransferase activity (GO:0008168)	type I protein arginine methyltransferase	2.1.1.319	ko01522 Endocrine resistance	Protein arginine N-methyltransferase CARM1	OK	Posttranslational modification, protein turnover, chaperones ; Transcription ;	IPR020989 [Histone-arginine methyltransferase CARM1, N-terminal] ; IPR025799[Protein arginine N-methyltransferase]	nucleus protein	--
D3YUS5	RAS protein activator-like 2	Rasal2	112970.0	90733.3	84579.0	89755.5	35781.6	93227.8	1.31777218374611	0.321486686462697	0.398100979004359	Nonsignificant	0.758856509747563	0.321486686462697	-0.398100979004359	Nonsignificant	2	Molecular Function:protein binding (GO:0005515),Biological Process:regulation of GTPase activity (GO:0043087)	RAS protein activator-like 2	--	ko04014 Ras signaling pathway	GTPase-activating protein	R	General function prediction only ;	IPR000008 [C2 domain] ; IPR001936[Ras GTPase-activating protein] ; IPR021887[Domain of unknown function DUF3498]	plasma membrane protein	--
D3YUT3	40S ribosomal protein S19 (Fragment)	Rps19	1285800.0	1300602.6	1208304.9	1024416.0	940875.7	1294805.0	1.16398617869218	0.182351581071512	0.219073927618509	Nonsignificant	0.859116730340876	0.182351581071512	-0.219073927618509	Nonsignificant	3	Molecular Function:structural constituent of ribosome (GO:0003735),Cellular Component:ribosome (GO:0005840),Biological Process:translation (GO:0006412)	small subunit ribosomal protein S19e	--	ko03010 Ribosome	40S ribosomal protein S19	J	Translation, ribosomal structure and biogenesis ;	IPR001266 [Ribosomal protein S19e]	--	--
D3YUY3	Phosphatidylinositol 4-phosphate 5-kinase type-1 alpha	Pip5k1a	223520.0	221386.1	254555.0	206431.4	208644.7	247351.2	1.05590621038716	0.509616646536773	0.0784816947167112	Nonsignificant	0.947053810426341	0.509616646536773	-0.078481694716711	Nonsignificant	2	Molecular Function:phosphatidylinositol phosphate kinase activity (GO:0016307),Biological Process:phosphatidylinositol metabolic process (GO:0046488)	1-phosphatidylinositol-4-phosphate 5-kinase	2.7.1.68	ko00562 Inositol phosphate metabolism ko01100 Metabolic pathways ko04070 Phosphatidylinositol signaling system ko04072 Phospholipase D signaling pathway ko04144 Endocytosis ko04666 Fc gamma R-mediated phagocytosis ko04810 Regulation of actin cytoskeleton ko05231 Choline metabolism in cancer	Phosphatidylinositol-4-phosphate 5-kinase	T	Signal transduction mechanisms ;	IPR002498 [Phosphatidylinositol-4-phosphate 5-kinase, core]	plasma membrane protein	--
D3YV13	E3 ubiquitin-protein ligase	Dtx3	143450.0	125879.0	95865.1	140321.9	124715.5	154275.7	0.870934153977064	0.33064467568592	-0.199364445318889	Nonsignificant	1.14819242698609	0.33064467568592	0.199364445318889	Nonsignificant	--	--	deltex	2.3.2.27	ko04330 Notch signaling pathway	--	--	--	--	nucleus protein	--
D3YV16	Ras-related protein Rab-30	Rab30	118830.0	49130.8	0.0	69039.9	0.0	65909.5	1.2446205763049	0.682719189611939	0.315706002444827	Nonsignificant	0.803457711561269	0.682719189611939	-0.315706002444827	Nonsignificant	2	Molecular Function:GTP binding (GO:0005525),Biological Process:small GTPase mediated signal transduction (GO:0007264)	Ras-related protein Rab-30	--	--	GTPase Rab30, small G protein superfamily	U	Intracellular trafficking, secretion, and vesicular transport ;	IPR001806 [Small GTPase superfamily]	endoplasmic reticulum protein	--
D3YVA2	Neurocalcin-delta (Fragment)	Ncald	3103000.0	2087582.7	3027355.2	3238494.1	3159821.0	3174557.9	0.858460976135378	0.300595953586344	-0.220175541109083	Nonsignificant	1.16487531501059	0.300595953586344	0.220175541109083	Nonsignificant	1	Molecular Function:calcium ion binding (GO:0005509)	neurocalcin delta	--	ko04740 Olfactory transduction	Ca2+ sensor (EF-Hand superfamily)	T	Signal transduction mechanisms ;	IPR002048 [EF-hand domain]	Golgi apparatus protein	--
D3YVB4	40S ribosomal protein S15a (Fragment)	Rps15a	641970.0	768259.0	727130.0	704266.8	220529.3	762401.8	1.26680989823423	0.441303437208548	0.341200045037662	Nonsignificant	0.789384422551382	0.441303437208548	-0.341200045037662	Nonsignificant	3	Molecular Function:structural constituent of ribosome (GO:0003735),Cellular Component:ribosome (GO:0005840),Biological Process:translation (GO:0006412)	small subunit ribosomal protein S15Ae	--	ko03010 Ribosome	40S ribosomal protein S15/S22	J	Translation, ribosomal structure and biogenesis ;	IPR000630 [Ribosomal protein S8]	--	--
D3YVP6	Glutathione S-transferase Mu 7	Gstm7	693990.0	160316.6	450147.6	315834.2	445421.3	772384.2	0.850561054203279	0.728975920922602	-0.23351329705292	Nonsignificant	1.17569455485674	0.728975920922602	0.233513297052921	Nonsignificant	1	Molecular Function:protein binding (GO:0005515)	glutathione S-transferase	2.5.1.18	ko00480 Glutathione metabolism ko00980 Metabolism of xenobiotics by cytochrome P450 ko00982 Drug metabolism - cytochrome P450 ko01524 Platinum drug resistance ko05200 Pathways in cancer ko05204 Chemical carcinogenesis ko05225 Hepatocellular carcinoma ko05418 Fluid shear stress and atherosclerosis	Glutathione S-transferase	O	Posttranslational modification, protein turnover, chaperones ;	IPR004045 [Glutathione S-transferase, N-terminal]	cytoplasm protein	--
D3YVQ5	NAD-dependent protein deacetylase sirtuin-3 (Fragment)	Sirt3	47425.0	32195.7	33620.2	125235.7	19368.9	45202.6	0.596610139130655	0.508299853442682	-0.745139599029158	Nonsignificant	1.6761364489332	0.508299853442682	0.745139599029158	Nonsignificant	1	Molecular Function:NAD+ binding (GO:0070403)	NAD-dependent deacetylase sirtuin 3	3.5.1.-	ko05230 Central carbon metabolism in cancer	NAD-dependent histone deacetylases and class I sirtuins (SIR2 family)	BK	Chromatin structure and dynamics ; Transcription ;	IPR003000 [Sirtuin family]	mitochondrion protein	--
D3YVQ8	Megakaryocyte-associated tyrosine-protein kinase (Fragment)	Matk	12957.0	113639.9	3846.9	9540.9	0.0	177339.9	0.465336906377398	0.564052236576387	-1.10365248153785	Nonsignificant	2.14898063380552	0.564052236576387	1.10365248153785	Nonsignificant	1	Molecular Function:protein binding (GO:0005515)	megakaryocyte-associated tyrosine kinase	2.7.10.2	ko04722 Neurotrophin signaling pathway	Tyrosine kinases	T	Signal transduction mechanisms ;	IPR001452 [SH3 domain]	--	--
D3YVS7	Cysteine-rich and transmembrane domain-containing protein 1 (Fragment)	Cystm1	138210.0	133516.6	119150.2	115441.7	112113.8	127904.9	1.09963528989446	0.189706004933379	0.137025112198832	Nonsignificant	0.909392422369401	0.189706004933379	-0.137025112198832	Nonsignificant	--	--	--	--	--	--	--	--	--	--	--
D3YVT2	Sorting nexin-15 (Fragment)	Snx15	154960.0	17828.1	10025.5	135655.5	116244.6	21938.4	0.667596411753643	0.632633565610763	-0.58295189446956	Nonsignificant	1.49791098692876	0.632633565610763	0.58295189446956	Nonsignificant	1	Molecular Function:phosphatidylinositol binding (GO:0035091)	sorting nexin-15	--	--	Intermediate filament-like protein, sorting nexins, and related proteins containing PX (PhoX) domain(s)	ZUD	Cytoskeleton ; Intracellular trafficking, secretion, and vesicular transport ; Cell cycle control, cell division, chromosome partitioning ;	IPR001683 [Phox homologous domain]	nucleus protein	--
D3YVU0	Ubiquitin carboxyl-terminal hydrolase 46	Usp46	273460.0	322461.2	414884.4	120690.0	392855.8	371835.3	1.14166159634535	0.687962937384121	0.191135080102082	Nonsignificant	0.875916298841241	0.687962937384121	-0.191135080102082	Nonsignificant	2	Biological Process:protein deubiquitination (GO:0016579),Molecular Function:thiol-dependent ubiquitinyl hydrolase activity (GO:0036459)	ubiquitin carboxyl-terminal hydrolase 12/46	3.4.19.12	--	Ubiquitin-specific protease	O	Posttranslational modification, protein turnover, chaperones ;	IPR001394 [Peptidase C19, ubiquitin carboxyl-terminal hydrolase]	nucleus protein	--
D3YW20	VPS35 endosomal protein-sorting factor-like (Fragment)	Vps35l	69209.0	61776.5	30236.2	76254.8	45830.9	55773.7	0.906455885941367	0.729151996331603	-0.14169128416475	Nonsignificant	1.10319764647067	0.729151996331603	0.14169128416475	Nonsignificant	--	--	--	--	--	Predicted membrane protein (associated with esophageal cancer in humans)	S	Function unknown ;	--	--	--
D3YWK1	WD repeat domain phosphoinositide-interacting protein 2	Wipi2	70873.0	123956.5	193993.9	128057.5	142289.1	106063.9	1.032977029068	0.916746474694162	0.0468081724816197	Nonsignificant	0.968075738240034	0.916746474694162	-0.0468081724816196	Nonsignificant	--	--	autophagy-related protein 18	--	ko04136 Autophagy - other ko04140 Autophagy - animal	Uncharacterized conserved protein, contains WD40 repeats	S	Function unknown ;	--	Golgi apparatus protein	--
D3YWL1	Ras-related protein Rab-3D (Fragment)	Rab3d	1924500.0	1672398.5	1940639.3	1834286.6	2002703.4	1667977.5	1.00591652902583	0.937418012908173	0.0085105952461106	Nonsignificant	0.994118270398082	0.937418012908173	-0.00851059524611061	Nonsignificant	2	Molecular Function:GTP binding (GO:0005525),Biological Process:small GTPase mediated signal transduction (GO:0007264)	Ras-related protein Rab-3D	--	ko04972 Pancreatic secretion	GTPase Rab3, small G protein superfamily	U	Intracellular trafficking, secretion, and vesicular transport ;	IPR001806 [Small GTPase superfamily]	endoplasmic reticulum protein	--
[truncated: 3,318 more rows]
