# Supplementary material for: A novel α-conotoxin [D1G, ΔQ14] LvIC decreased mouse locomotor activity
Source: Front Pharmacol. 2025 Jan 21;15:1466504. doi: 10.3389/fphar.2024.1466504 (PMC11790622; doi:10.3389/fphar.2024.1466504)
Supplement: Supplementary file 2 [file Table2.xls]

Protein	Description	Gene	Saline_1	Saline_2	Saline_3	LvIC_1	LvIC_2	LvIC_3	Saline.vs.LvIC.FC	Saline.vs.LvIC.Pvalue	Saline.vs.LvIC.log2FC	Saline.vs.LvIC.UP.DOWN	LvIC.vs.Saline.FC	LvIC.vs.Saline.Pvalue	LvIC.vs.Saline.log2FC	LvIC.vs.Saline.UP.DOWN	GO_NUM	GO_Description	KEGG_Description	KEGG_EC	KEGG_ko	KOGs_Function_Description	KOGs_Function_Class	KOGs_Class_Description	IPR_Term	Subcellular_localization	TF_family
A0A0G2JEP0	Fragile X mental retardation syndrome-related protein 1	Fxr1	437220.0	396316.1	336166.7	274001.1	290959.3	262423.2	1.4137369897107	0.0200890599083126	0.499513747492745	up	0.707345147844393	0.0200890599083126	-0.499513747492745	down	1	Molecular Function:RNA binding (GO:0003723)	fragile X mental retardation protein	--	ko03013 RNA transport	--	--	--	IPR004088 [K Homology domain, type 1] ; IPR008395[Agenet-like domain] ; IPR022034[Fragile X-related 1 protein, C-terminal core] ; IPR032172[Fragile X-related 1 protein, C-terminal region 1]	nucleus protein	--
A0A0G2JGK0	Elongator complex protein 6	Elp6	68441.0	68623.1	80754.0	49186.2	48078.7	0.0	1.49295446421748	0.0199631840908363	0.578170163295986	up	0.669812793335356	0.0199631840908363	-0.578170163295985	down	1	Cellular Component:Elongator holoenzyme complex (GO:0033588)	--	--	--	Uncharacterized conserved protein	S	Function unknown ;	IPR018627 [Elongation complex protein 6]	--	--
A0A0R4J087	Transporter	Slc6a17	1799000.0	1533723.5	1441564.4	928101.1	1135517.2	1280811.0	1.42753440773886	0.0323795299149654	0.51352551916149	up	0.700508509342304	0.0323795299149654	-0.51352551916149	down	3	Molecular Function:neurotransmitter:sodium symporter activity (GO:0005328),Biological Process:neurotransmitter transport (GO:0006836),Cellular Component:integral component of membrane (GO:0016021)	solute carrier family 6 (neurotransmitter transporter, amino acid/orphan) member 15/16/17/18/20	--	--	Sodium-neurotransmitter symporter	T	Signal transduction mechanisms ;	IPR000175 [Sodium:neurotransmitter symporter]	--	--
A0A0R4J0B4	N-acylneuraminate cytidylyltransferase	Cmas	907340.0	1002766.7	864600.2	746187.7	801457.5	636228.0	1.27054395832139	0.0360857927545098	0.345446290664928	up	0.78706446435838	0.0360857927545098	-0.345446290664928	down	--	--	--	--	ko00520 Amino sugar and nucleotide sugar metabolism ko01100 Metabolic pathways	--	--	--	IPR003329 [Acylneuraminate cytidylyltransferase]	nucleus protein	--
A0A0R4J0H0	Echinoderm microtubule-associated protein-like 4	Eml4	145880.0	138496.3	99251.4	67106.4	66659.0	84689.4	1.75609645565124	0.0244466913775402	0.812372088761643	up	0.569444802864861	0.0244466913775402	-0.812372088761643	down	1	Molecular Function:protein binding (GO:0005515)	echinoderm microtubule-associated protein-like 4	--	ko05200 Pathways in cancer ko05223 Non-small cell lung cancer	Uncharacterized conserved protein, contains HELP and WD40 domains	S	Function unknown ;	IPR001680 [WD40 repeat] ; IPR005108[HELP]	cytoskeleton protein	--
A0A0R4J1B9	28S ribosomal protein S29, mitochondrial	Dap3	429670.0	473848.0	348757.3	130802.4	38716.4	140769.0	4.03585091002611	0.00303653000845132	2.01287288025725	up	0.247779222348313	0.00303653000845132	-2.01287288025725	down	--	--	small subunit ribosomal protein S29	--	--	Mitochondrial ribosome small subunit component, mediator of apoptosis DAP3	J	Translation, ribosomal structure and biogenesis ;	IPR019368 [Ribosomal protein S23/S29, mitochondrial]	mitochondrion protein	--
A0A0U1RPI1	Phospholemman	Fxyd1	382930.0	451565.4	314696.1	281895.6	265171.7	246169.5	1.44873699757752	0.0438739293498152	0.534795713093966	up	0.690256410702655	0.0438739293498152	-0.534795713093966	down	--	--	FXYD domain-containing ion transport regulator 1	--	ko04024 cAMP signaling pathway	--	--	--	--	--	--
A0A1Y7VMA0	Ribosyldihydronicotinamide dehydrogenase [quinone] (Fragment)	Nqo2	115340.0	94067.8	103071.7	78817.4	81261.5	82781.1	1.28666515688051	0.0208350390834579	0.363636653899959	up	0.777202984515784	0.0208350390834579	-0.363636653899959	down	--	--	ribosyldihydronicotinamide dehydrogenase (quinone)	1.10.5.1	--	--	--	--	IPR003680 [Flavodoxin-like fold]	cytoplasm protein	--
A0A2R8VHF9	Myosin-11	Myh11	446490.0	501561.9	588352.9	338024.3	300261.3	339918.7	1.57063795364629	0.0126390013862889	0.651350664607609	up	0.636683965059208	0.0126390013862889	-0.651350664607608	down	3	Molecular Function:motor activity (GO:0003774),Molecular Function:ATP binding (GO:0005524),Cellular Component:myosin complex (GO:0016459)	myosin heavy chain	--	ko04530 Tight junction	Myosin class II heavy chain	Z	Cytoskeleton ;	IPR001609 [Myosin head, motor domain] ; IPR002928[Myosin tail] ; IPR004009[Myosin, N-terminal, SH3-like]	nucleus protein	--
A0A2R8VHH9	Alpha-galactosidase (Fragment)	Naga	55818.0	64398.7	84339.8	20424.6	14437.0	31291.6	3.09216334206055	0.00920085489045457	1.62861653095632	up	0.323398180942674	0.00920085489045457	-1.62861653095632	down	1	Biological Process:carbohydrate metabolic process (GO:0005975)	alpha-N-acetylgalactosaminidase	3.2.1.49	ko00603 Glycosphingolipid biosynthesis - globo and isoglobo series ko04142 Lysosome	Alpha-D-galactosidase (melibiase)	G	Carbohydrate transport and metabolism ;	IPR002241 [Glycoside hydrolase, family 27]	lysosome protein	--
A0A2X0SZ45	SRGAP2 (Fragment)	SRGAP2	908500.0	710257.2	786267.5	490731.5	668182.1	524162.3	1.42894607426795	0.038691381147468	0.514951472868883	up	0.699816471739355	0.038691381147468	-0.514951472868883	down	2	Molecular Function:protein binding (GO:0005515),Biological Process:signal transduction (GO:0007165)	SLIT-ROBO Rho GTPase activating protein	--	ko04360 Axon guidance	Cdc42-interacting protein CIP4	Z	Cytoskeleton ;	IPR000198 [Rho GTPase-activating protein domain] ; IPR001060[FCH domain] ; IPR001452[SH3 domain]	Golgi apparatus protein	--
A0A5F8MPW8	Exocyst complex component	Exoc6	180140.0	190499.4	193713.9	166552.7	105018.1	107131.6	1.49022900303774	0.039668847634667	0.575534046231586	up	0.671037805573211	0.039668847634667	-0.575534046231586	down	2	Cellular Component:exocyst (GO:0000145),Biological Process:vesicle docking involved in exocytosis (GO:0006904)	exocyst complex component 6	--	--	Exocyst complex, subunit SEC15	U	Intracellular trafficking, secretion, and vesicular transport ;	IPR007225 [Exocyst complex component EXOC6/Sec15]	--	--
A2ATL1	Family with sequence similarity 171, member A1	Fam171a1	80725.0	75241.6	76045.6	63111.9	63794.4	57152.4	1.26053373190183	0.0041625684016659	0.33403472525425	up	0.793314748103763	0.0041625684016659	-0.33403472525425	down	--	--	--	--	--	--	--	--	IPR018890 [Uncharacterised protein family FAM171]	--	--
A6H5Z3	Exocyst complex component 6B	Exoc6b	531150.0	411150.1	370986.4	209242.2	133225.2	65421.3	3.21971778085541	0.00898417024767146	1.68693423678582	up	0.310586227757614	0.00898417024767146	-1.68693423678582	down	2	Cellular Component:exocyst (GO:0000145),Biological Process:vesicle docking involved in exocytosis (GO:0006904)	exocyst complex component 6	--	--	Exocyst complex, subunit SEC15	U	Intracellular trafficking, secretion, and vesicular transport ;	IPR007225 [Exocyst complex component EXOC6/Sec15]	--	--
A8Y5T6	Proline--tRNA ligase	Pars2	168190.0	131499.5	137201.8	102151.7	78542.3	55834.9	1.8470947947587	0.019086766301019	0.885257908777787	up	0.541390730371605	0.019086766301019	-0.885257908777787	down	4	Molecular Function:nucleotide binding (GO:0000166),Molecular Function:aminoacyl-tRNA ligase activity (GO:0004812),Molecular Function:ATP binding (GO:0005524),Biological Process:tRNA aminoacylation for protein translation (GO:0006418)	prolyl-tRNA synthetase	6.1.1.15	ko00970 Aminoacyl-tRNA biosynthesis	Prolyl-tRNA synthetase	J	Translation, ribosomal structure and biogenesis ;	IPR002314 [Aminoacyl-tRNA synthetase, class II (G/ P/ S/T)] ; IPR004154[Anticodon-binding]	--	--
B2RWJ3	Transmembrane protein 240	Tmem240	0.0	52204.8	50444.3	40972.2	32633.7	27642.8	1.52074693304704	0.0402939562219976	0.604780094670358	up	0.657571603972498	0.0402939562219976	-0.604780094670358	down	--	--	--	--	--	--	--	--	IPR027947 [TMEM240 family]	--	--
B2RWZ9	Neuroligin 3	Nlgn3	1282900.0	1439697.7	1461401.4	1114230.8	948071.7	1192804.5	1.28536453640387	0.0276544557910731	0.362177573643959	up	0.777989412091413	0.0276544557910731	-0.362177573643959	down	--	--	neuroligin	--	ko04514 Cell adhesion molecules (CAMs)	Carboxylesterase and related proteins	R	General function prediction only ;	IPR002018 [Carboxylesterase, type B]	endoplasmic reticulum protein	--
B6ZHC9	Erythrocyte protein band 4.1-like 1	Epb41l1	175250.0	147026.9	153526.5	133426.6	130868.4	126381.1	1.21789738353588	0.0318988653153045	0.28439258110909	up	0.821087238973072	0.0318988653153045	-0.28439258110909	down	5	Molecular Function:actin binding (GO:0003779),Molecular Function:structural molecule activity (GO:0005198),Cellular Component:cytoskeleton (GO:0005856),Molecular Function:cytoskeletal protein binding (GO:0008092),Biological Process:cortical actin cytoskeleton organization (GO:0030866)	erythrocyte membrane protein band 4.1	--	--	Erythrocyte membrane protein 4.1 and related proteins of the ERM family	R	General function prediction only ;	IPR007477 [SAB domain] ; IPR008379[Band 4.1, C-terminal] ; IPR014847[FERM adjacent (FA)] ; IPR018979[FERM, N-terminal] ; IPR018980[FERM, C-terminal PH-like domain] ; IPR019748[FERM central domain]	nucleus protein	--
B9EKR4	Phosphatidylinositol-3,4, 5-trisphosphate-dependent Rac exchange factor 1	Prex1	1009600.0	1057081.0	1232692.7	35983.0	52064.0	740706.0	3.98113032471677	0.0271938424981145	1.99317809969982	up	0.251184944585089	0.0271938424981145	-1.99317809969982	down	3	Molecular Function:Rho guanyl-nucleotide exchange factor activity (GO:0005089),Biological Process:regulation of Rho protein signal transduction (GO:0035023),Biological Process:intracellular signal transduction (GO:0035556)	phosphatidylinositol-3,4,5-trisphosphate-dependent Rac exchanger 1 protein	--	ko04062 Chemokine signaling pathway ko05167 Kaposi's sarcoma-associated herpesvirus infection	--	--	--	IPR000219 [Dbl homology (DH) domain] ; IPR000591[DEP domain]	plasma membrane protein	--
D3YTQ9	40S ribosomal protein S15	Rps15	81288.0	75919.3	74582.3	0.0	111866.8	98227.3	0.735510421282654	0.0167423340214116	-0.443182312039083	down	1.35960004245229	0.0167423340214116	0.443182312039083	up	3	Molecular Function:structural constituent of ribosome (GO:0003735),Cellular Component:ribosome (GO:0005840),Biological Process:translation (GO:0006412)	small subunit ribosomal protein S15e	--	ko03010 Ribosome	40S ribosomal protein S15	J	Translation, ribosomal structure and biogenesis ;	IPR002222 [Ribosomal protein S19/S15]	--	--
D3YWX2	YLP motif-containing protein 1	Ylpm1	79015.0	72237.0	0.0	50469.8	46826.3	55044.0	1.48928614330698	0.00826145249542741	0.574620972099444	up	0.671462636306738	0.00826145249542741	-0.574620972099445	down	--	--	YLP motif-containing protein 1	--	--	Nuclear protein ZAP	V	Defense mechanisms ;	--	--	--
D3YY73	Histone deacetylase complex subunit SAP18	Sap18	11093.0	12634.1	11994.4	9141.5	5176.8	7865.6	1.61024436640987	0.0226180267268184	0.687279644523491	up	0.621023753201853	0.0226180267268184	-0.687279644523491	down	--	--	histone deacetylase complex subunit SAP18	--	ko03013 RNA transport ko03015 mRNA surveillance pathway	Transcriptional co-repressor component	K	Transcription ;	IPR010516 [Sin3 associated polypeptide p18]	--	--
D3YYT1	Putative oxidoreductase GLYR1	Glyr1	184350.0	98739.7	0.0	295060.4	291184.9	323043.0	0.466996606026933	0.0183113589449446	-1.09851602993295	down	2.1413431855698	0.0183113589449446	1.09851602993295	up	3	Molecular Function:phosphogluconate dehydrogenase (decarboxylating) activity (GO:0004616),Molecular Function:NAD binding (GO:0051287),Biological Process:oxidation-reduction process (GO:0055114)	--	--	--	Predicted dehydrogenase	R	General function prediction only ;	IPR000313 [PWWP domain] ; IPR006115[6-phosphogluconate dehydrogenase, NADP-binding] ; IPR029154[3-hydroxyisobutyrate dehydrogenase, NAD-binding domain]	mitochondrion protein	--
D3YZ09	H/ACA ribonucleoprotein complex subunit (Fragment)	Gar1	146020.0	131363.0	106784.8	208671.2	213145.3	174002.1	0.644773090333199	0.013848921016974	-0.633136560781042	down	1.55093321199747	0.013848921016974	0.633136560781042	up	2	Biological Process:pseudouridine synthesis (GO:0001522),Biological Process:ribosome biogenesis (GO:0042254)	H/ACA ribonucleoprotein complex subunit 1	--	ko03008 Ribosome biogenesis in eukaryotes	H/ACA small nucleolar RNP component GAR1	J	Translation, ribosomal structure and biogenesis ;	IPR007504 [H/ACA ribonucleoprotein complex, subunit Gar1/Naf1]	nucleus protein	--
D3Z5R4	WAS/WASL-interacting protein family member 3	Wipf3	488140.0	523813.0	613942.6	760845.7	687500.8	755715.8	0.737681325977038	0.0121278136100174	-0.438930379852132	down	1.35559890807257	0.0121278136100174	0.438930379852132	up	1	Molecular Function:actin binding (GO:0003779)	WAS/WASL-interacting protein	--	ko04144 Endocytosis	WASP-interacting protein VRP1/WIP, contains WH2 domain	Z	Cytoskeleton ;	IPR003124 [WH2 domain]	--	--
E9PV14	Band 4.1-like protein 1	Epb41l1	8099000.0	8005219.5	8294071.2	6165161.7	7373584.2	6657812.3	1.20804200688016	0.0178433702068774	0.272670621934527	up	0.827785784190201	0.0178433702068774	-0.272670621934527	down	5	Molecular Function:actin binding (GO:0003779),Molecular Function:structural molecule activity (GO:0005198),Cellular Component:cytoskeleton (GO:0005856),Molecular Function:cytoskeletal protein binding (GO:0008092),Biological Process:cortical actin cytoskeleton organization (GO:0030866)	erythrocyte membrane protein band 4.1	--	--	Erythrocyte membrane protein 4.1 and related proteins of the ERM family	R	General function prediction only ;	IPR007477 [SAB domain] ; IPR008379[Band 4.1, C-terminal] ; IPR014847[FERM adjacent (FA)] ; IPR018979[FERM, N-terminal] ; IPR018980[FERM, C-terminal PH-like domain] ; IPR019748[FERM central domain]	nucleus protein	--
E9PX94	Coiled-coil and C2 domain-containing protein 1A	Cc2d1a	145990.0	92768.3	169769.5	202302.9	190893.1	211837.6	0.675215062436202	0.0497765142857268	-0.566581007400865	down	1.4810096155023	0.0497765142857268	0.566581007400865	up	1	Molecular Function:protein binding (GO:0005515)	coiled-coil and C2 domain-containing protein 1	--	--	Uncharacterized conserved protein, contains DM14 and C2 domains	R	General function prediction only ;	IPR000008 [C2 domain]	cytoplasm protein	--
E9Q6C1	Oxysterol-binding protein	Osbpl9	60001.0	50975.6	53383.6	40403.5	42858.5	47244.7	1.25940047522464	0.0283232782367308	0.332737116853338	up	0.794028603031634	0.0283232782367308	-0.332737116853338	down	--	--	oxysterol-binding protein-related protein 9/10/11	--	--	Oxysterol-binding protein	T	Signal transduction mechanisms ;	IPR000648 [Oxysterol-binding protein]	Golgi apparatus protein	--
F2Z3U3	Ras association (RalGDS/AF-6) and pleckstrin homology domains 1	Raph1	54472.0	86619.3	70046.7	111565.8	142013.3	157841.6	0.51319245725847	0.0153627734931976	-0.962428128582464	down	1.94858670632477	0.0153627734931976	0.962428128582464	up	1	Biological Process:signal transduction (GO:0007165)	--	--	--	Growth factor receptor-bound proteins (GRB7, GRB10, GRB14)	T	Signal transduction mechanisms ;	IPR000159 [Ras-associating (RA) domain] ; IPR001849[Pleckstrin homology domain]	Golgi apparatus protein	--
F6V2U0	Phosphatidylinositol-3,4-bisphosphate 4-phosphatase	Inpp4a	2342500.0	2824766.0	2952674.9	1978012.2	1919085.1	2089455.1	1.35636345553411	0.0208992262342541	0.439743819504026	up	0.737265513841363	0.0208992262342541	-0.439743819504026	down	--	--	inositol polyphosphate-4-phosphatase	3.1.3.66	ko00562 Inositol phosphate metabolism ko01100 Metabolic pathways ko04070 Phosphatidylinositol signaling system	Inositol-polyphosphate 4-phosphatase	T	Signal transduction mechanisms ;	--	plasma membrane protein	--
G3UWY0	Translation factor Guf1, mitochondrial (Fragment)	Guf1	0.0	0.0	0.0	39750.2	15576.6	34216.8	-Inf	0	-Inf	down	Inf	0	Inf	up	1	Molecular Function:GTP binding (GO:0005525)	translation factor GUF1, mitochondrial	3.6.5.-	--	Elongation factor-type GTP-binding protein	J	Translation, ribosomal structure and biogenesis ;	IPR000640 [Translation elongation factor EFG, V domain] ; IPR004161[Translation elongation factor EFTu-like, domain 2] ; IPR013842[GTP-binding protein LepA, C-terminal]	mitochondrion protein	--
G3X922	DnaJ heat shock protein family (Hsp40) member C13	Dnajc13	192270.0	214525.9	232687.7	188336.6	146463.8	161749.6	1.28785338837982	0.0480221566271401	0.364968363719152	up	0.776485902062226	0.0480221566271401	-0.364968363719152	down	--	--	DnaJ homolog subfamily C member 13	--	--	Endocytosis protein RME-8, contains DnaJ domain	UO	Intracellular trafficking, secretion, and vesicular transport ; Posttranslational modification, protein turnover, chaperones ;	IPR001623 [DnaJ domain] ; IPR025640[Domain of unknown function DUF4339]	mitochondrion protein	--
H3BJP9	ATP synthase mitochondrial F1 complex assembly factor 1	Atpaf1	291420.0	490268.3	148683.9	954584.4	962024.8	836766.8	0.337902342433434	0.00475026533430232	-1.56532174318593	down	2.95943494442332	0.00475026533430232	1.56532174318593	up	2	Cellular Component:mitochondrion (GO:0005739),Biological Process:protein complex assembly (GO:0006461)	ATP synthase mitochondrial F1 complex assembly factor 1	--	--	Mitochondrial F1-ATPase assembly protein	O	Posttranslational modification, protein turnover, chaperones ;	IPR010591 [ATP11]	--	--
H3BLI8	WD repeat domain 17	Wdr17	103650.0	89527.3	89665.4	119229.7	0.0	128703.1	0.760535919410421	0.0240365469315387	-0.39491170817159	down	1.31486228918052	0.0240365469315387	0.39491170817159	up	1	Molecular Function:protein binding (GO:0005515)	--	--	--	--	--	--	IPR001680 [WD40 repeat]	peroxisome protein	--
O08807	Peroxiredoxin-4	Prdx4	70603.0	144589.6	62089.7	225986.4	253888.9	149123.9	0.440830926335041	0.0454206618700161	-1.18170265567633	down	2.26844338783976	0.0454206618700161	1.18170265567633	up	4	Molecular Function:antioxidant activity (GO:0016209),Molecular Function:oxidoreductase activity (GO:0016491),Molecular Function:peroxiredoxin activity (GO:0051920),Biological Process:oxidation-reduction process (GO:0055114)	peroxiredoxin (alkyl hydroperoxide reductase subunit C)	1.11.1.15		Alkyl hydroperoxide reductase, thiol specific antioxidant and related enzymes	O	Posttranslational modification, protein turnover, chaperones ;	IPR000866 [Alkyl hydroperoxide reductase subunit C/ Thiol specific antioxidant] ; IPR019479[Peroxiredoxin, C-terminal]	cytoplasm protein	--
O35188	Fractalkine	Cx3cl1	110500.0	111696.3	96365.7	83793.5	87245.2	89913.8	1.22076623140227	0.0213850611980085	0.28778696028779	up	0.819157652199572	0.0213850611980085	-0.28778696028779	down	3	Cellular Component:extracellular region (GO:0005576),Biological Process:immune response (GO:0006955),Molecular Function:chemokine activity (GO:0008009)	C-X3-C motif chemokine 1	--	ko04060 Cytokine-cytokine receptor interaction ko04062 Chemokine signaling pathway ko04668 TNF signaling pathway	--	--	--	IPR001811 [Chemokine interleukin-8-like domain]	plasma membrane protein	--
O35295	Transcriptional activator protein Pur-beta	Purb	6355400.0	6084466.9	6677824.7	5749466.2	4383758.0	5289927.7	1.23954505045107	0.0477100396736981	0.309810706181593	up	0.806747604402197	0.0477100396736981	-0.309810706181593	down	--	--	transcriptional activator protein Pur-beta	--	--	Transcriptional regulator of the PUR family, single-stranded-DNA-binding	K	Transcription ;	IPR006628 [Purine-rich element binding protein family]	nucleus protein	--
O54724	Caveolae-associated protein 1	Cavin1	294640.0	219631.6	208253.2	444561.4	423269.3	446366.2	0.549784282705278	0.00216909105376764	-0.863062431374565	down	1.81889521300861	0.00216909105376764	0.863062431374565	up	--	--	polymerase I and transcript release factor	--	--	--	--	--	IPR026752 [Cavin family]	plasma membrane protein	--
O70152	Dolichol-phosphate mannosyltransferase subunit 1	Dpm1	97688.0	89412.8	91497.4	84983.7	69499.8	77534.9	1.20075907772832	0.0385728539788246	0.263946715378676	up	0.832806529259701	0.0385728539788246	-0.263946715378676	down	--	--	dolichol-phosphate mannosyltransferase	2.4.1.83	ko00510 N-Glycan biosynthesis ko01100 Metabolic pathways	Dolichol-phosphate mannosyltransferase	R	General function prediction only ;	IPR001173 [Glycosyltransferase 2-like]	endoplasmic reticulum protein	--
O70443	Guanine nucleotide-binding protein G(z) subunit alpha	Gnaz	4187300.0	3580859.4	4380353.4	3129684.2	2846408.8	2545865.8	1.42555404046309	0.0147080296524409	0.511522730563377	up	0.701481649671555	0.0147080296524409	-0.511522730563377	down	5	Molecular Function:GTPase activity (GO:0003924),Molecular Function:signal transducer activity (GO:0004871),Biological Process:G-protein coupled receptor signaling pathway (GO:0007186),Molecular Function:guanyl nucleotide binding (GO:0019001),Molecular Function:G-protein beta/gamma-subunit complex binding (GO:0031683)	guanine nucleotide-binding protein G(z) subunit alpha	--	ko04730 Long-term depression	G-protein alpha subunit (small G protein superfamily)	DT	Cell cycle control, cell division, chromosome partitioning ; Signal transduction mechanisms ;	IPR001019 [Guanine nucleotide binding protein (G-protein), alpha subunit]	--	--
O88587	Catechol O-methyltransferase	Comt	889930.0	999299.8	1018488.5	831797.2	747362.5	733087.0	1.25752944095455	0.0171138826263257	0.330592176429946	up	0.795210010543318	0.0171138826263257	-0.330592176429947	down	1	Molecular Function:O-methyltransferase activity (GO:0008171)	catechol O-methyltransferase	2.1.1.6	ko00140 Steroid hormone biosynthesis ko00350 Tyrosine metabolism ko01100 Metabolic pathways ko04728 Dopaminergic synapse	O-methyltransferase	Q	Secondary metabolites biosynthesis, transport and catabolism ;	IPR002935 [O-methyltransferase, family 3]	cytoplasm protein	--
P14152	Malate dehydrogenase, cytoplasmic	Mdh1	28347000.0	31628386.0	26851091.3	38930004.0	43222038.3	38140304.3	0.721795523606487	0.00621839910040005	-0.470337898854694	down	1.38543391763286	0.00621839910040005	0.470337898854694	up	2	Molecular Function:oxidoreductase activity (GO:0016491),Biological Process:oxidation-reduction process (GO:0055114)	malate dehydrogenase	1.1.1.37	ko00020 Citrate cycle (TCA cycle) ko00270 Cysteine and methionine metabolism ko00620 Pyruvate metabolism ko00630 Glyoxylate and dicarboxylate metabolism ko01100 Metabolic pathways ko01200 Carbon metabolism ko04964 Proximal tubule bicarbonate reclamation	Malate dehydrogenase	C	Energy production and conversion ;	IPR001236 [Lactate/malate dehydrogenase, N-terminal] ; IPR022383[Lactate/malate dehydrogenase, C-terminal]	cytoplasm protein	--
P23116	Eukaryotic translation initiation factor 3 subunit A	Eif3a	1776300.0	1571438.9	1768057.6	1165945.7	1413112.6	1336164.9	1.30664236460389	0.0156128502732342	0.385864321380938	up	0.765320356272967	0.0156128502732342	-0.385864321380938	down	1	Molecular Function:protein binding (GO:0005515)	translation initiation factor 3 subunit A	--	ko03013 RNA transport	Translation initiation factor 3, subunit a (eIF-3a)	J	Translation, ribosomal structure and biogenesis ;	IPR000717 [Proteasome component (PCI) domain]	cytoplasm protein	--
P43275	Histone H1.1	H1-1	201480.0	194544.1	174227.0	70350.9	70151.7	147786.7	1.9780515614003	0.0256501949560935	0.984080032976189	up	0.505547994558888	0.0256501949560935	-0.984080032976189	down	4	Cellular Component:nucleosome (GO:0000786),Molecular Function:DNA binding (GO:0003677),Cellular Component:nucleus (GO:0005634),Biological Process:nucleosome assembly (GO:0006334)	histone H1/5	--	--	Histone H1	B	Chromatin structure and dynamics ;	IPR005818 [Linker histone H1/H5, domain H15]	nucleus protein	--
P56375	Acylphosphatase-2	Acyp2	255750.0	279881.7	241124.2	343635.0	432207.8	347247.4	0.691623789433832	0.0205500660963539	-0.531940601401748	down	1.44587276388889	0.0205500660963539	0.531940601401748	up	--	--	acylphosphatase	3.6.1.7	ko00620 Pyruvate metabolism	Acylphosphatase	C	Energy production and conversion ;	IPR001792 [Acylphosphatase-like domain]	--	--
P63166	Small ubiquitin-related modifier 1	Sumo1	54872.0	52739.5	50683.5	43173.7	40407.6	40983.7	1.27078232248224	0.0015854196778763	0.345716926353378	up	0.786916832496289	0.0015854196778763	-0.345716926353378	down	--	--	small ubiquitin-related modifier	--	ko03013 RNA transport ko05418 Fluid shear stress and atherosclerosis	Ubiquitin-like proteins	O	Posttranslational modification, protein turnover, chaperones ;	IPR022617 [Rad60/SUMO-like domain]	nucleus protein	--
P68404	Protein kinase C beta type	Prkcb	16092000.0	14060795.8	14199771.0	10266119.6	12404600.9	12077313.8	1.2764050598396	0.0265477141999968	0.352086232776424	up	0.783450357150468	0.0265477141999968	-0.352086232776424	down	6	Molecular Function:protein kinase activity (GO:0004672),Molecular Function:protein serine/threonine kinase activity (GO:0004674),Molecular Function:protein binding (GO:0005515),Molecular Function:ATP binding (GO:0005524),Biological Process:protein phosphorylation (GO:0006468),Biological Process:intracellular signal transduction (GO:0035556)	classical protein kinase C beta type	2.7.11.13	ko01521 EGFR tyrosine kinase inhibitor resistance ko04010 MAPK signaling pathway ko04012 ErbB signaling pathway ko04014 Ras signaling pathway ko04015 Rap1 signaling pathway ko04020 Calcium signaling pathway ko04062 Chemokine signaling pathway ko04064 NF-kappa B signaling pathway ko04066 HIF-1 signaling pathway ko04070 Phosphatidylinositol signaling system ko04071 Sphingolipid signaling pathway ko…	Serine/threonine protein kinase	T	Signal transduction mechanisms ;	IPR000008 [C2 domain] ; IPR000719[Protein kinase domain] ; IPR002219[Protein kinase C-like, phorbol ester/diacylglycerol-binding domain] ; IPR017892[Protein kinase, C-terminal]	endosome protein	--
P97822	Acidic leucine-rich nuclear phosphoprotein 32 family member E	Anp32e	172650.0	198641.3	256445.4	405725.8	453043.5	344966.9	0.521490256752268	0.00856924524787389	-0.939287796440492	down	1.91758136811182	0.00856924524787389	0.939287796440492	up	--	--	acidic leucine-rich nuclear phosphoprotein 32 family member E	--	--	Leucine-rich acidic nuclear protein	DR	Cell cycle control, cell division, chromosome partitioning ; General function prediction only ;	--	centrosome protein	--
Q0PD66	Rab1B	Rab1b	2054200.0	1966977.6	2299338.4	1112474.1	1461252.7	1630763.9	1.50327743619459	0.0179558663619896	0.588111289284468	up	0.665213204111816	0.0179558663619896	-0.588111289284468	down	2	Molecular Function:GTP binding (GO:0005525),Biological Process:small GTPase mediated signal transduction (GO:0007264)	Ras-related protein Rab-1B	--	ko05134 Legionellosis	GTPase Rab1/YPT1, small G protein superfamily, and related GTP-binding proteins	TU	Signal transduction mechanisms ; Intracellular trafficking, secretion, and vesicular transport ;	IPR001806 [Small GTPase superfamily]	endoplasmic reticulum protein	--
Q0VE82	Copine-7	Cpne7	125140.0	116781.1	113061.4	102634.8	86066.7	86551.1	1.28966084244073	0.0150742845758568	0.366991712732352	up	0.77539766044805	0.0150742845758568	-0.366991712732352	down	1	Molecular Function:protein binding (GO:0005515)	--	--	--	Copine	T	Signal transduction mechanisms ;	IPR000008 [C2 domain] ; IPR010734[Copine]	--	--
Q11136	Xaa-Pro dipeptidase	Pepd	473820.0	513328.3	491478.5	344491.4	255481.0	417445.3	1.45331342279577	0.0332418151791013	0.539345869351755	up	0.688082821168939	0.0332418151791013	-0.539345869351754	down	2	Molecular Function:aminopeptidase activity (GO:0004177),Molecular Function:manganese ion binding (GO:0030145)	Xaa-Pro dipeptidase	3.4.13.9	--	Putative metallopeptidase	R	General function prediction only ;	IPR000994 [Peptidase M24] ; IPR007865[Aminopeptidase P, N-terminal]	--	--
Q1RLL2	Dpf2 protein	Dpf2	14739.0	14531.5	0.0	11672.6	11884.7	0.0	1.24252354896359	0.00268646678768087	0.313273194766267	up	0.804813720298594	0.00268646678768087	-0.313273194766267	down	1	Molecular Function:protein binding (GO:0005515)	zinc finger protein ubi-d4	--	--	Predicted transcription factor Requiem/NEURO-D4	K	Transcription ;	IPR019787 [Zinc finger, PHD-finger]	nucleus protein	--
Q1WWK3	Hist1h1b protein (Fragment)	H1f5	230760.0	319509.1	224974.6	134996.7	129439.2	173286.8	1.77108406760719	0.0284903062028495	0.824632693762026	up	0.5646259363346	0.0284903062028495	-0.824632693762026	down	4	Cellular Component:nucleosome (GO:0000786),Molecular Function:DNA binding (GO:0003677),Cellular Component:nucleus (GO:0005634),Biological Process:nucleosome assembly (GO:0006334)	histone H1/5	--	--	Histone H1	B	Chromatin structure and dynamics ;	IPR005818 [Linker histone H1/H5, domain H15]	nucleus protein	--
Q3TDA1	Oxysterol-binding protein	Osbpl2	0.0	0.0	0.0	36476.0	164930.0	108904.2	-Inf	0	-Inf	down	Inf	0	Inf	up	--	--	oxysterol-binding protein-related protein 1/2	--	--	Oxysterol-binding protein	T	Signal transduction mechanisms ;	IPR000648 [Oxysterol-binding protein]	Golgi apparatus protein	--
Q3TG07	Uncharacterized protein	Gorasp2	179420.0	274009.0	359831.0	429881.4	411397.3	440022.2	0.634714297008611	0.0417002772635369	-0.655820755037874	down	1.57551201337826	0.0417002772635369	0.655820755037874	up	--	--	--	--	--	Golgi reassembly stacking protein GRASP65, contains PDZ domain	U	Intracellular trafficking, secretion, and vesicular transport ;	IPR024958 [GRASP55/65 PDZ-like domain]	Golgi apparatus protein	--
Q3THP3	Protein kinase domain-containing protein	Tbk1	418260.0	319320.0	306854.6	92549.9	150650.9	104747.5	3.00169479201364	0.00416042960774263	1.58577729326998	up	0.333145129431752	0.00416042960774263	-1.58577729326998	down	3	Molecular Function:protein kinase activity (GO:0004672),Molecular Function:ATP binding (GO:0005524),Biological Process:protein phosphorylation (GO:0006468)	TANK-binding kinase 1	2.7.11.10	ko04014 Ras signaling pathway ko04137 Mitophagy - animal ko04620 Toll-like receptor signaling pathway ko04621 NOD-like receptor signaling pathway ko04622 RIG-I-like receptor signaling pathway ko04623 Cytosolic DNA-sensing pathway ko04657 IL-17 signaling pathway ko05160 Hepatitis C ko05161 Hepatitis B ko05162 Measles ko05164 Influenza A ko05165 Human papillomavirus infection ko05167 Kaposi's sarco…	TANK binding protein kinase TBK1	T	Signal transduction mechanisms ;	IPR000719 [Protein kinase domain]	nucleus protein	--
Q3TMU8	Dihydropyrimidinase-like 4	Dpysl4	9565500.0	8442150.6	10250813.4	17490832.7	16633407.9	14745497.3	0.578240547510692	0.00207491386543701	-0.790258317546711	down	1.72938408471175	0.00207491386543701	0.790258317546711	up	1	Molecular Function:hydrolase activity (GO:0016787)	--	--	--	Dihydroorotase and related enzymes	F	Nucleotide transport and metabolism ;	IPR006680 [Amidohydrolase-related]	centrosome protein	--
Q3TP62	PH domain-containing protein	Plekhb1	131120.0	129450.9	113664.7	104898.9	48615.2	44781.7	1.88725933680895	0.0440471680909019	0.916292683786589	up	0.529868884734643	0.0440471680909019	-0.916292683786589	down	--	--	--	--	--	--	--	--	IPR001849 [Pleckstrin homology domain]	--	--
Q3TPW8	Uncharacterized protein (Fragment)	Syt11	0.0	65471.4	131589.1	196099.4	226659.6	200839.4	0.474008191810627	0.028514320173811	-1.07701610288947	down	2.1096681814299	0.028514320173811	1.07701610288947	up	1	Molecular Function:protein binding (GO:0005515)	synaptotagmin-11	--	--	Ca2+-dependent phospholipid-binding protein Synaptotagmin, required for synaptic vesicle and secretory granule exocytosis	TU	Signal transduction mechanisms ; Intracellular trafficking, secretion, and vesicular transport ;	IPR000008 [C2 domain]	microsome protein	--
Q3TQ33	Adaptin_N domain-containing protein (Fragment)	Ap3b1	73545.0	71156.0	64127.1	59204.2	49297.2	58965.4	1.24698208839006	0.033104756139595	0.31844074249202	up	0.801936137904813	0.033104756139595	-0.31844074249202	down	3	Biological Process:intracellular protein transport (GO:0006886),Biological Process:vesicle-mediated transport (GO:0016192),Cellular Component:membrane coat (GO:0030117)	AP-3 complex subunit beta	--	ko04142 Lysosome	Vesicle coat complex AP-3, beta subunit	U	Intracellular trafficking, secretion, and vesicular transport ;	IPR002553 [Clathrin/coatomer adaptor, adaptin-like, N-terminal]	plasma membrane protein	--
Q3TZP5	Uncharacterized protein (Fragment)	Dcc	0.0	199628.8	137516.9	52292.4	97644.2	35253.4	2.73080916896161	0.049266057286578	1.44932850099006	up	0.366191827450269	0.049266057286578	-1.44932850099006	down	1	Molecular Function:protein binding (GO:0005515)	deleted in colorectal carcinoma	--	ko04360 Axon guidance ko05200 Pathways in cancer ko05210 Colorectal cancer	Receptor mediating netrin-dependent axon guidance	T	Signal transduction mechanisms ;	IPR003961 [Fibronectin type III] ; IPR007110[Immunoglobulin-like domain] ; IPR013098[Immunoglobulin I-set]	plasma membrane protein	--
Q3U0M1	Trafficking protein particle complex subunit 9	Trappc9	182580.0	183113.9	168649.3	156583.0	115619.0	137939.1	1.30282773416271	0.0314826055295839	0.381646336784676	up	0.767561185395454	0.0314826055295839	-0.381646336784676	down	--	--	trafficking protein particle complex subunit 9	--	--	Targeting complex (TRAPP) subunit	U	Intracellular trafficking, secretion, and vesicular transport ;	IPR013935 [TRAPP II complex, Trs120]	--	--
Q3U2G2	Heat shock 70 kDa protein 4	Hspa4	13662000.0	15420230.2	13101736.3	15809824.2	16755011.8	18158989.2	0.831640088926101	0.0434541933520356	-0.265968790393733	down	1.20244323634194	0.0434541933520356	0.265968790393733	up	--	--	heat shock 70kDa protein 4	--	ko04530 Tight junction ko04612 Antigen processing and presentation	Molecular chaperones HSP105/HSP110/SSE1, HSP70 superfamily	O	Posttranslational modification, protein turnover, chaperones ;	IPR013126 [Heat shock protein 70 family]	cytoplasm protein	--
Q3U4Y4	Uncharacterized protein	Diaph2	471840.0	450052.6	394755.7	359994.9	380344.4	345340.1	1.21274134887334	0.0373335466812209	0.278271888061245	up	0.824578135254494	0.0373335466812209	-0.278271888061244	down	4	Molecular Function:actin binding (GO:0003779),Biological Process:cellular component organization (GO:0016043),Molecular Function:Rho GTPase binding (GO:0017048),Biological Process:actin cytoskeleton organization (GO:0030036)	diaphanous 2	--	ko04810 Regulation of actin cytoskeleton	RhoA GTPase effector DIA/Diaphanous	TZ	Signal transduction mechanisms ; Cytoskeleton ;	IPR010472 [Formin, FH3 domain] ; IPR010473[Formin, GTPase-binding domain] ; IPR015425[Formin, FH2 domain]	endosome protein	--
Q3UBS3	Haptoglobin	Hp	221930.0	185362.1	127785.1	849354.0	726326.3	388959.8	0.272353801594501	0.0273810013178391	-1.87644609000658	down	3.6716946638728	0.0273810013178391	1.87644609000658	up	2	Molecular Function:serine-type endopeptidase activity (GO:0004252),Biological Process:proteolysis (GO:0006508)	haptoglobin	--	--	Trypsin	E	Amino acid transport and metabolism ;	IPR001254 [Serine proteases, trypsin domain]	extracell protein	--
Q3UF82	Mitogen-activated protein kinase	Mapk1	151360.0	152153.7	0.0	0.0	100971.4	111215.8	1.43040532133889	0.0124230003828684	0.516424008702487	up	0.699102544629781	0.0124230003828684	-0.516424008702487	down	3	Molecular Function:protein kinase activity (GO:0004672),Molecular Function:ATP binding (GO:0005524),Biological Process:protein phosphorylation (GO:0006468)	mitogen-activated protein kinase 1/3	2.7.11.24	ko01521 EGFR tyrosine kinase inhibitor resistance ko01522 Endocrine resistance ko01524 Platinum drug resistance ko04010 MAPK signaling pathway ko04012 ErbB signaling pathway ko04014 Ras signaling pathway ko04015 Rap1 signaling pathway ko04022 cGMP-PKG signaling pathway ko04024 cAMP signaling pathway ko04062 Chemokine signaling pathway ko04066 HIF-1 signaling pathway ko04068 FoxO signaling pathway…	Mitogen-activated protein kinase	T	Signal transduction mechanisms ;	IPR000719 [Protein kinase domain]	mitochondrion protein	--
Q3UJH5	V-type proton ATPase subunit D	Atp6v1d	4576500.0	5509386.2	4276034.2	3937468.6	3451294.2	3588986.7	1.30827547121566	0.047309565825582	0.387666347497476	up	0.764365014862497	0.047309565825582	-0.387666347497476	down	--	--	V-type H+-transporting ATPase subunit D	--	ko00190 Oxidative phosphorylation ko01100 Metabolic pathways ko04145 Phagosome ko04150 mTOR signaling pathway ko04721 Synaptic vesicle cycle ko04966 Collecting duct acid secretion ko05323 Rheumatoid arthritis	Vacuolar H+-ATPase V1 sector, subunit D	C	Energy production and conversion ;	IPR002699 [ATPase, V1 complex, subunit D]	--	--
Q3UUD9	Tyrosine--tRNA ligase	Yars2	7650.1	10671.7	27214.0	105009.8	88884.9	35795.5	0.198248771606277	0.0478737744512355	-2.33461616819152	down	5.04416744627304	0.0478737744512355	2.33461616819152	up	4	Molecular Function:nucleotide binding (GO:0000166),Molecular Function:aminoacyl-tRNA ligase activity (GO:0004812),Molecular Function:ATP binding (GO:0005524),Biological Process:tRNA aminoacylation for protein translation (GO:0006418)	tyrosyl-tRNA synthetase	6.1.1.1	ko00970 Aminoacyl-tRNA biosynthesis	Tyrosyl-tRNA synthetase	J	Translation, ribosomal structure and biogenesis ;	IPR002305 [Aminoacyl-tRNA synthetase, class Ic]	mitochondrion protein	--
Q3UWX7	Transcription elongation factor	Tcea1	191510.0	243836.7	227296.7	69080.6	83007.8	182263.7	1.98187300154538	0.0479378172533828	0.986864517564294	up	0.504573198797423	0.0479378172533828	-0.986864517564294	down	3	Molecular Function:nucleic acid binding (GO:0003676),Cellular Component:nucleus (GO:0005634),Molecular Function:zinc ion binding (GO:0008270)	transcription elongation factor S-II	--	--	Transcription elongation factor TFIIS/Cofactor of enhancer-binding protein Sp1	K	Transcription ;	IPR001222 [Zinc finger, TFIIS-type] ; IPR003618[Transcription elongation factor S-II, central domain] ; IPR017923[Transcription factor IIS, N-terminal]	nucleus protein	--
Q4VAA9	Methionine aminopeptidase	Metap1	127960.0	108439.6	116371.8	83769.3	69096.1	75707.4	1.54336561480631	0.00426601656259137	0.626079868898641	up	0.647934611479275	0.00426601656259137	-0.626079868898641	down	--	--	methionyl aminopeptidase	3.4.11.18	--	Putative methionine aminopeptidase	O	Posttranslational modification, protein turnover, chaperones ;	IPR000994 [Peptidase M24] ; IPR031615[MYND-like zinc finger, mRNA-binding]	mitochondrion protein	--
Q542D9	Transferrin receptor protein 1	Tfrc	234280.0	239529.4	211707.2	187941.4	170621.6	202622.3	1.22155124163088	0.0301247407913667	0.288714383045379	up	0.818631233729424	0.0301247407913667	-0.288714383045379	down	--	--	transferrin receptor	--	ko04066 HIF-1 signaling pathway ko04144 Endocytosis ko04145 Phagosome ko04216 Ferroptosis ko04640 Hematopoietic cell lineage	Transferrin receptor and related proteins containing the protease-associated (PA) domain	OPR	Posttranslational modification, protein turnover, chaperones ; Inorganic ion transport and metabolism ; General function prediction only ;	IPR003137 [PA domain] ; IPR007365[Transferrin receptor-like, dimerisation domain] ; IPR007484[Peptidase M28]	plasma membrane protein	--
Q542V3	Serine/arginine-rich-splicing factor 4	Srsf4	0.0	0.0	0.0	133426.6	107262.2	114118.2	-Inf	0	-Inf	down	Inf	0	Inf	up	1	Molecular Function:nucleic acid binding (GO:0003676)	splicing factor, arginine/serine-rich 4/5/6	--	ko03040 Spliceosome ko05168 Herpes simplex infection	Alternative splicing factor SRp55/B52/SRp75 (RRM superfamily)	A	RNA processing and modification ;	IPR000504 [RNA recognition motif domain]	nucleus protein	--
Q544R7	Heme oxygenase	Hmox2	1733100.0	1719463.9	1651486.2	1354359.2	1087753.2	1361561.4	1.34187376951199	0.00978628040555574	0.42424896314431	up	0.745226579966368	0.00978628040555574	-0.42424896314431	down	3	Molecular Function:heme oxygenase (decyclizing) activity (GO:0004392),Biological Process:heme oxidation (GO:0006788),Biological Process:oxidation-reduction process (GO:0055114)	heme oxygenase 2	1.14.14.18	ko00860 Porphyrin and chlorophyll metabolism ko01100 Metabolic pathways ko04978 Mineral absorption	Heme oxygenase	P	Inorganic ion transport and metabolism ;	IPR016053 [Haem oxygenase-like]	microsome protein	--
Q545Q8	Phosphomannomutase	Pmm1	1497400.0	1593605.9	1505626.1	608852.3	971314.3	892556.1	1.85893549648733	0.00345340591689577	0.894476710810187	up	0.537942280347872	0.00345340591689577	-0.894476710810187	down	3	Molecular Function:phosphomannomutase activity (GO:0004615),Cellular Component:cytoplasm (GO:0005737),Biological Process:GDP-mannose biosynthetic process (GO:0009298)	phosphomannomutase	5.4.2.8	ko00051 Fructose and mannose metabolism ko00520 Amino sugar and nucleotide sugar metabolism ko01100 Metabolic pathways	Phosphomannomutase	I	Lipid transport and metabolism ;	IPR005002 [Phosphomannomutase]	cytoplasm protein	--
Q58DZ5	Mitochondrial ribosomal protein S33	Mrps33	0.0	0.0	0.0	87154.4	81213.9	88644.0	-Inf	0	-Inf	down	Inf	0	Inf	up	--	--	small subunit ribosomal protein S33	--	--	Ganglioside-induced differentiation associated protein 3	T	Signal transduction mechanisms ;	IPR013219 [Ribosomal protein S27/S33, mitochondrial]	mitochondrion protein	--
Q58E59	Splicing factor 3a, subunit 3	Sf3a3	566870.0	557179.0	502692.2	404573.0	485763.7	447247.3	1.21617872223352	0.0352132858119168	0.282355254055877	up	0.822247570787535	0.0352132858119168	-0.282355254055877	down	--	--	splicing factor 3A subunit 3	--	ko03040 Spliceosome	Splicing factor 3a, subunit 3	A	RNA processing and modification ;	IPR021966 [Splicing factor SF3a60 binding domain] ; IPR024598[Domain of unknown function DUF3449] ; IPR031774[SF3A3 domain]	nucleus protein	--
Q5FWJ7	Vesicle transport through interaction with t-SNAREs homolog 1A	Vti1a	69464.0	72468.1	54533.0	125224.7	0.0	143878.7	0.486715267563819	0.00618502376409689	-1.03885006427519	down	2.05458933927705	0.00618502376409689	1.03885006427519	up	2	Biological Process:intracellular protein transport (GO:0006886),Cellular Component:membrane (GO:0016020)	vesicle transport through interaction with t-SNAREs 1	--	ko04130 SNARE interactions in vesicular transport	V-SNARE	U	Intracellular trafficking, secretion, and vesicular transport ;	IPR007705 [Vesicle transport v-SNARE, N-terminal]	--	--
Q62469	Integrin alpha-2	Itga2	623440.0	162838.0	168474.2	0.0	0.0	0.0	Inf	0	Inf	up	-Inf	0	-Inf	down	--	--	integrin alpha 2	--	ko04145 Phagosome ko04151 PI3K-Akt signaling pathway ko04510 Focal adhesion ko04512 ECM-receptor interaction ko04611 Platelet activation ko04640 Hematopoietic cell lineage ko04810 Regulation of actin cytoskeleton ko05165 Human papillomavirus infection ko05200 Pathways in cancer ko05205 Proteoglycans in cancer ko05222 Small cell lung cancer ko05410 Hypertrophic cardiomyopathy (HCM) ko05412 Arrhyth…	Vitronectin receptor, alpha subunit	W	Extracellular structures ;	IPR002035 [von Willebrand factor, type A] ; IPR013517[FG-GAP repeat] ; IPR013649[Integrin alpha-2] ; IPR018184[Integrin alpha chain, C-terminal cytoplasmic region, conserved site]	extracell protein	--
Q69ZS6	Synaptic vesicle glycoprotein 2C	Sv2c	806300.0	951520.0	656242.0	1256089.9	1147640.0	1393592.0	0.635727511012432	0.014234077051632	-0.65351957269428	down	1.57300098340473	0.014234077051632	0.65351957269428	up	3	Cellular Component:integral component of membrane (GO:0016021),Molecular Function:transmembrane transporter activity (GO:0022857),Biological Process:transmembrane transport (GO:0055085)	MFS transporter, VNT family, synaptic vesicle glycoprotein 2	--	ko04512 ECM-receptor interaction	Synaptic vesicle transporter SVOP and related transporters (major facilitator superfamily)	R	General function prediction only ;	IPR001646 [Pentapeptide repeat] ; IPR005828[Major facilitator, sugar transporter-like] ; IPR011701[Major facilitator superfamily]	--	--
Q6NVE5	cDNA sequence BC068157	Prr36	74949.0	77748.3	67982.5	59954.1	58484.0	45817.3	1.34351625578215	0.0244723264033641	0.426013777245697	up	0.744315519589922	0.0244723264033641	-0.426013777245697	down	--	--	--	--	--	--	--	--	IPR027907 [Domain of unknown function DUF4596]	--	--
Q6NWW1	Ubiquitination factor E4B, UFD2 homolog (S. cerevisiae)	Ube4b	271440.0	263482.3	210073.5	123577.7	118635.3	155374.5	1.87379080076713	0.0066993435369244	0.905959892408512	up	0.533677505296003	0.0066993435369244	-0.905959892408512	down	5	Cellular Component:ubiquitin ligase complex (GO:0000151),Molecular Function:ubiquitin-protein transferase activity (GO:0004842),Biological Process:ubiquitin-dependent protein catabolic process (GO:0006511),Biological Process:protein ubiquitination (GO:0016567),Molecular Function:ubiquitin-ubiquitin ligase activity (GO:0034450)	ubiquitin conjugation factor E4 B	2.3.2.27	ko04120 Ubiquitin mediated proteolysis ko04141 Protein processing in endoplasmic reticulum	Ubiquitin fusion degradation protein-2	O	Posttranslational modification, protein turnover, chaperones ;	IPR003613 [U box domain] ; IPR019474[Ubiquitin conjugation factor E4, core]	--	--
Q6P5I3	S-(hydroxymethyl)glutathione dehydrogenase	Adh5	2683900.0	2261661.8	2042041.2	3477744.1	3349874.1	2978849.6	0.712550445533508	0.017446496848762	-0.488935940449221	down	1.40340940949278	0.017446496848762	0.488935940449221	up	1	Biological Process:oxidation-reduction process (GO:0055114)	--	--	ko00010 Glycolysis / Gluconeogenesis ko00071 Fatty acid degradation ko00350 Tyrosine metabolism ko00830 Retinol metabolism ko00980 Metabolism of xenobiotics by cytochrome P450 ko00982 Drug metabolism - cytochrome P450 ko01100 Metabolic pathways ko01200 Carbon metabolism ko05204 Chemical carcinogenesis	Alcohol dehydrogenase, class III	Q	Secondary metabolites biosynthesis, transport and catabolism ;	IPR013149 [Alcohol dehydrogenase, C-terminal] ; IPR013154[Alcohol dehydrogenase, N-terminal]	cytoplasm protein	--
Q6P9T6	Acyl-Coenzyme A binding domain containing 3	Acbd3	181970.0	149874.0	124937.9	69814.0	59025.5	82560.3	2.16074896948815	0.010172419905688	1.11153147316401	up	0.462802488452366	0.010172419905688	-1.11153147316401	down	3	Molecular Function:fatty-acyl-CoA binding (GO:0000062),Biological Process:transport (GO:0006810),Cellular Component:integral component of membrane (GO:0016021)	--	--	--	Protein involved in maintenance of Golgi structure and ER-Golgi transport	U	Intracellular trafficking, secretion, and vesicular transport ;	IPR000582 [Acyl-CoA-binding protein, ACBP] ; IPR009038[GOLD domain]	--	--
Q6PHU5	Sortilin	Sort1	284750.0	239319.3	214052.6	392780.6	389420.8	452699.7	0.597717420447678	0.00474604191018486	-0.742464504228194	down	1.67303137869233	0.00474604191018486	0.742464504228194	up	--	--	sortilin	--	ko04142 Lysosome ko04722 Neurotrophin signaling pathway ko04979 Cholesterol metabolism	Sortilin and related receptors	R	General function prediction only ;	IPR031777 [Sortilin, C-terminal] ; IPR031778[Sortilin, N-terminal]	nucleus protein	--
Q6ZQ18	Protein EFR3 homolog B	Efr3b	1044400.0	1059077.1	1006189.5	852702.8	577267.5	753684.1	1.42406536492221	0.0197635145371727	0.510015367852668	up	0.702214957706399	0.0197635145371727	-0.510015367852668	down	--	--	protein EFR3	--	--	Putative transmembrane protein cmp44E	R	General function prediction only ;	--	--	--
Q6ZWV7	60S ribosomal protein L35	Rpl35	45671.0	48620.3	43087.1	40249.8	38257.6	34171.2	1.2192057764296	0.0264939023295886	0.285941643251117	up	0.820206087711023	0.0264939023295886	-0.285941643251117	down	4	Molecular Function:structural constituent of ribosome (GO:0003735),Cellular Component:intracellular (GO:0005622),Cellular Component:ribosome (GO:0005840),Biological Process:translation (GO:0006412)	large subunit ribosomal protein L35e	--	ko03010 Ribosome	60S ribosomal protein L35	J	Translation, ribosomal structure and biogenesis ;	IPR001854 [Ribosomal protein L29]	--	--
Q78IK4	MICOS complex subunit Mic27	Apool	247320.0	215534.4	235604.9	172284.2	94580.3	171535.0	1.59320277509441	0.0340507355239544	0.671929897751876	up	0.627666493953191	0.0340507355239544	-0.671929897751876	down	2	Biological Process:cristae formation (GO:0042407),Cellular Component:MICOS complex (GO:0061617)	--	--	--	Uncharacterized conserved protein	S	Function unknown ;	IPR019166 [MICOS complex subunit MIC26/MIC27]	--	--
Q78XF5	Oligosaccharyltransferase complex subunit OSTC	Ostc	104820.0	13193.0	108127.8	0.0	0.0	0.0	Inf	0	Inf	up	-Inf	0	-Inf	down	--	--	--	--	--	Predicted membrane protein	S	Function unknown ;	IPR021149 [Oligosaccharyl transferase complex, subunit OST3/OST6]	--	--
Q7GIP5	NADH-ubiquinone oxidoreductase chain 3	mt-Nd3	740500.0	0.0	780491.5	546344.2	520865.9	610655.4	1.35975574323448	0.0127393914903869	0.443347519363375	up	0.735426200606644	0.0127393914903869	-0.443347519363375	down	2	Molecular Function:NADH dehydrogenase (ubiquinone) activity (GO:0008137),Biological Process:oxidation-reduction process (GO:0055114)	NADH-ubiquinone oxidoreductase chain 3	1.6.5.3	ko00190 Oxidative phosphorylation ko01100 Metabolic pathways ko04723 Retrograde endocannabinoid signaling ko05012 Parkinson's disease	NADH dehydrogenase subunit 3 and related proteins	C	Energy production and conversion ;	IPR000440 [NADH:ubiquinone/plastoquinone oxidoreductase, chain 3]	mitochondrion protein	--
Q7TNE3	Sperm-associated antigen 7	Spag7	112990.0	143633.6	98685.4	67436.9	47737.7	0.0	2.05663980310474	0.046875614375916	1.0402891444814	up	0.486230013875247	0.046875614375916	-1.0402891444814	down	1	Molecular Function:nucleic acid binding (GO:0003676)	--	--	--	--	--	--	IPR001374 [R3H domain]	--	--
Q80UL3	Galactokinase 1	Galk1	143690.0	155904.2	194717.4	236658.8	238657.1	293189.2	0.643211866778763	0.0191632081452581	-0.636634071478504	down	1.55469768461837	0.0191632081452581	0.636634071478504	up	1	Molecular Function:ATP binding (GO:0005524)	galactokinase	2.7.1.6	ko00052 Galactose metabolism ko00520 Amino sugar and nucleotide sugar metabolism ko01100 Metabolic pathways	Galactokinase	G	Carbohydrate transport and metabolism ;	IPR006204 [GHMP kinase N-terminal domain] ; IPR013750[GHMP kinase, C-terminal domain] ; IPR019539[Galactokinase galactose-binding domain]	--	--
Q80YA9	Connector enhancer of kinase suppressor of ras 2	Cnksr2	1330400.0	1657795.6	1412625.7	1156612.9	1153996.0	920969.0	1.36181810749479	0.036100858432123	0.445534021309356	up	0.734312456631675	0.036100858432123	-0.445534021309356	down	4	Molecular Function:protein binding (GO:0005515),Cellular Component:cytoplasm (GO:0005737),Biological Process:regulation of signal transduction (GO:0009966),Cellular Component:membrane (GO:0016020)	connector enhancer of kinase suppressor of Ras 2	--		Membrane-associated guanylate kinase-interacting protein/connector enhancer of KSR-like	F	Nucleotide transport and metabolism ;	IPR001478 [PDZ domain] ; IPR001660[Sterile alpha motif domain] ; IPR001849[Pleckstrin homology domain] ; IPR010599[Connector enhancer of kinase suppressor of ras 2] ; IPR017874[CRIC domain]	cytoplasm protein	--
Q811P8	Rho GTPase-activating protein 32	Arhgap32	791830.0	767103.4	798519.8	735098.1	620944.6	594857.7	1.20839239153367	0.0372101410059087	0.273089005488327	up	0.827545759975214	0.0372101410059087	-0.273089005488327	down	3	Molecular Function:protein binding (GO:0005515),Biological Process:signal transduction (GO:0007165),Molecular Function:phosphatidylinositol binding (GO:0035091)	Rho GTPase-activating protein 32	--	--	Predicted Rho GTPase-activating protein CdGAPr	T	Signal transduction mechanisms ;	IPR000198 [Rho GTPase-activating protein domain] ; IPR001452[SH3 domain] ; IPR001683[Phox homologous domain]	Golgi apparatus protein	--
Q8BJZ4	28S ribosomal protein S35, mitochondrial	Mrps35	116620.0	108754.8	89196.4	78593.5	61961.6	81399.3	1.41727850405308	0.0384762327878404	0.503123284675069	up	0.705577624397911	0.0384762327878404	-0.503123284675069	down	--	--	small subunit ribosomal protein S35	--	--	Mitochondrial ribosomal protein S28	J	Translation, ribosomal structure and biogenesis ;	IPR019349 [Ribosomal protein S24/S35, mitochondrial, conserved domain]	--	--
Q8BL66	Early endosome antigen 1	Eea1	801930.0	787137.7	812954.1	673391.6	643084.1	539503.8	1.29420707502427	0.0115474026973141	0.372068469115133	up	0.772673878313677	0.0115474026973141	-0.372068469115134	down	1	Molecular Function:metal ion binding (GO:0046872)	early endosome antigen 1	--	ko04144 Endocytosis ko04145 Phagosome ko05152 Tuberculosis	--	--	--	IPR000306 [FYVE zinc finger]	nucleus protein	--
Q8BNY6	Neuronal calcium sensor 1	Ncs1	1050800.0	1045283.2	1125526.4	708230.5	894678.8	906156.2	1.28398784328269	0.0264447735422897	0.360631543177658	up	0.778823573160447	0.0264447735422897	-0.360631543177658	down	1	Molecular Function:calcium ion binding (GO:0005509)	neuronal calcium sensor 1	--	--	Ca2+ sensor (EF-Hand superfamily)	T	Signal transduction mechanisms ;	IPR002048 [EF-hand domain]	Golgi apparatus protein	--
Q8BP00	IQ calmodulin-binding motif-containing protein 1	Iqcb1	102350.0	106821.7	88241.9	47930.2	27394.7	38175.5	2.62037490616773	0.00167681227665439	1.38977323793627	up	0.381624781112901	0.00167681227665439	-1.38977323793627	down	1	Molecular Function:protein binding (GO:0005515)	IQ calmodulin-binding motif-containing protein 1	--	--	Myosin class V heavy chain	Z	Cytoskeleton ;	IPR000048 [IQ motif, EF-hand binding site]	--	--
Q8BSI7	Uncharacterized protein	Ptcd3	93311.0	82246.8	79577.8	54132.6	75230.2	56424.7	1.37326569333244	0.0429129105631168	0.457610778704041	up	0.728191204990601	0.0429129105631168	-0.457610778704041	down	--	--	pentatricopeptide repeat domain-containing protein 3	--	--	Uncharacterized conserved protein	S	Function unknown ;	IPR002885 [Pentatricopeptide repeat]	--	--
Q8C2D7	Methyltransf_25 domain-containing protein	Prmt1	1392400.0	1260891.1	1350664.4	1042104.5	1056010.8	1148438.4	1.23329409274826	0.0078533738981902	0.302516867508446	up	0.810836608948326	0.0078533738981902	-0.302516867508446	down	--	--	type I protein arginine methyltransferase	2.1.1.319	ko04068 FoxO signaling pathway ko04922 Glucagon signaling pathway	Protein arginine N-methyltransferase PRMT1 and related enzymes	OKT	Posttranslational modification, protein turnover, chaperones ; Transcription ; Signal transduction mechanisms ;	--	nucleus protein	--
Q8C5Q4	G-rich sequence factor 1	Grsf1	61161.0	45382.4	43202.6	135677.5	74277.4	116212.1	0.459108370865232	0.0362725237297229	-1.12309335811989	down	2.17813497522471	0.0362725237297229	1.12309335811989	up	1	Molecular Function:nucleic acid binding (GO:0003676)	--	--	--	Splicing factor hnRNP-F and related RNA-binding proteins	A	RNA processing and modification ;	IPR000504 [RNA recognition motif domain]	cytoplasm protein	--
Q8C878	NEDD8-activating enzyme E1 catalytic subunit	Uba3	604030.0	569081.9	525866.4	499032.2	406169.6	482688.3	1.22414469272459	0.0467188261684419	0.291774093274729	up	0.816896896211094	0.0467188261684419	-0.291774093274729	down	4	Molecular Function:ATP binding (GO:0005524),Molecular Function:small protein activating enzyme activity (GO:0008641),Molecular Function:acid-amino acid ligase activity (GO:0016881),Biological Process:protein neddylation (GO:0045116)	ubiquitin-activating enzyme E1 C	6.2.1.45	ko04120 Ubiquitin mediated proteolysis	NEDD8-activating complex, catalytic component UBA3	O	Posttranslational modification, protein turnover, chaperones ;	IPR000594 [THIF-type NAD/FAD binding fold] ; IPR014929[E2 binding]	nucleus protein	--
Q8CHC7	MKIAA0864 protein (Fragment)	Mprip	262240.0	244235.9	243878.1	170099.2	181641.1	158048.9	1.47189073444475	0.000922045547717198	0.557670577151969	up	0.679398257355861	0.000922045547717198	-0.557670577151969	down	--	--	--	--	--	F-actin binding protein, regulates actin cytoskeletal organization	Z	Cytoskeleton ;	--	nucleus protein	--
Q8JZP2	Synapsin-3	Syn3	1402200.0	1345041.6	1222307.5	1152660.1	1087251.7	895095.7	1.26620083046053	0.0412679546639769	0.340506246891723	up	0.789764132152944	0.0412679546639769	-0.340506246891723	down	--	--	synapsin	--	--	Synaptic vesicle protein Synapsin	TU	Signal transduction mechanisms ; Intracellular trafficking, secretion, and vesicular transport ;	IPR019736 [Synapsin, phosphorylation site] ; IPR020897[Synapsin, pre-ATP-grasp domain] ; IPR020898[Synapsin, ATP-binding domain]	synapse protein	--
Q8K394	Inactive phospholipase C-like protein 2	Plcl2	1164200.0	1036637.0	1118513.5	857446.1	852794.4	899936.6	1.27169551062263	0.00418576045826222	0.346753279190789	up	0.786351757670665	0.00418576045826222	-0.346753279190789	down	5	Molecular Function:phosphatidylinositol phospholipase C activity (GO:0004435),Molecular Function:protein binding (GO:0005515),Biological Process:lipid metabolic process (GO:0006629),Biological Process:signal transduction (GO:0007165),Biological Process:intracellular signal transduction (GO:0035556)	inactive phospholipase C-like protein 2	--	--	Phosphoinositide-specific phospholipase C	T	Signal transduction mechanisms ;	IPR000008 [C2 domain] ; IPR000909[Phosphatidylinositol-specific phospholipase C, X domain] ; IPR001711[Phospholipase C, phosphatidylinositol-specific, Y domain] ; IPR001849[Pleckstrin homology domain] ; IPR015359[Phosphoinositide-specific phospholipase C, EF-hand-like domain]	cytoplasm protein	--
Q8K4R4	Cytoplasmic phosphatidylinositol transfer protein 1	Pitpnc1	256750.0	344365.5	657385.6	720275.3	876388.0	966164.4	0.491059582351166	0.0369908833929109	-1.02603001139129	down	2.03641276118074	0.0369908833929109	1.02603001139129	up	2	Cellular Component:intracellular (GO:0005622),Biological Process:transport (GO:0006810)	--	--	--	Phosphatidylinositol transfer protein	IT	Lipid transport and metabolism ; Signal transduction mechanisms ;	IPR001666 [Phosphatidylinositol transfer protein]	Golgi apparatus protein	--
Q8QZT2	Centriole, cilia and spindle-associated protein	Ccsap	481810.0	486591.4	522645.9	243839.6	148469.6	242603.6	2.34842847710741	0.00111673113776764	1.23169565606377	up	0.425816672616623	0.00111673113776764	-1.23169565606377	down	1	Cellular Component:cytoskeleton (GO:0005856)	centriole, cilia and spindle-associated protein	--	--	--	--	--	IPR029774 [Centriole, cilia and spindle-associated protein]	--	--
Q8R071	Inositol-trisphosphate 3-kinase A	Itpka	1332300.0	1262361.9	1299204.9	1674091.2	1673119.2	1483153.4	0.80612288457445	0.00940754218330406	-0.310928316366252	down	1.24050565879655	0.00940754218330406	0.310928316366252	up	1	Molecular Function:inositol-1,4,5-trisphosphate 3-kinase activity (GO:0008440)	1D-myo-inositol-triphosphate 3-kinase	2.7.1.127	ko00562 Inositol phosphate metabolism ko01100 Metabolic pathways ko04020 Calcium signaling pathway ko04070 Phosphatidylinositol signaling system	1D-myo-inositol-triphosphate 3-kinase A	I	Lipid transport and metabolism ;	IPR005522 [Inositol polyphosphate kinase]	nucleus protein	--
Q8R434	Inwardly-rectifying K+ channel protein (Fragment)		933900.0	1118434.2	1336428.4	865604.1	350883.7	369181.6	2.13711798941192	0.0426404015069131	1.09566656080091	up	0.467919883204566	0.0426404015069131	-1.09566656080091	down	3	Molecular Function:inward rectifier potassium channel activity (GO:0005242),Biological Process:potassium ion transport (GO:0006813),Cellular Component:integral component of membrane (GO:0016021)	potassium inwardly-rectifying channel subfamily J member 4	--	ko04725 Cholinergic synapse ko04921 Oxytocin signaling pathway	Inward rectifier K+ channel	P	Inorganic ion transport and metabolism ;	IPR016449 [Potassium channel, inwardly rectifying, Kir]	--	--
Q8VD62	UPF0696 protein C11orf68 homolog	Bles03	330960.0	392618.1	374942.1	290042.6	229154.4	298652.0	1.34318217666097	0.0305501578986958	0.425654991690865	up	0.744500647325375	0.0305501578986958	-0.425654991690864	down	--	--	--	--	--	--	--	--	IPR015034 [Protein of unknown function DUF1917]	--	--
Q8VDM6	Heterogeneous nuclear ribonucleoprotein U-like protein 1	Hnrnpul1	387760.0	357602.7	317123.2	218904.4	266187.2	200176.0	1.55046860525727	0.0113952207704991	0.632704313762083	up	0.644966300258667	0.0113952207704991	-0.632704313762083	down	1	Molecular Function:protein binding (GO:0005515)	heterogeneous nuclear ribonucleoprotein U-like protein 1	--	ko05164 Influenza A	Scaffold/matrix specific factor hnRNP-U/SAF-A, contains SPRY domain	A	RNA processing and modification ;	IPR003034 [SAP domain] ; IPR003877[SPRY domain]	nucleus protein	--
Q91X96	Guanine nucleotide exchange factor MSS4	Rabif	90670.0	115037.1	126629.9	162127.8	148319.2	161563.0	0.704088896421686	0.0155728437325561	-0.506170503624084	down	1.42027520258051	0.0155728437325561	0.506170503624084	up	2	Molecular Function:guanyl-nucleotide exchange factor activity (GO:0005085),Biological Process:small GTPase mediated signal transduction (GO:0007264)	guanine nucleotide exchange factor	--	--	Guanine nucleotide exchange factor	TU	Signal transduction mechanisms ; Intracellular trafficking, secretion, and vesicular transport ;	IPR007515 [Mss4]	--	--
Q91YK1	Slc25a13 protein	Slc25a13	178580.0	226786.0	225558.0	96973.7	27442.4	113662.1	2.65007043904062	0.0131463235114495	1.40603070711131	up	0.377348460353386	0.0131463235114495	-1.40603070711131	down	--	--	solute carrier family 25 (mitochondrial aspartate/glutamate transporter), member 12/13	--	--	Mitochondrial aspartate/glutamate carrier protein Aralar/Citrin (contains EF-hand Ca2+-binding domains)	C	Energy production and conversion ;	IPR018108 [Mitochondrial substrate/solute carrier]	mitochondrion protein	--
Q99J08	SEC14-like protein 2	Sec14l2	811800.0	687964.1	698436.4	556786.0	624818.4	523281.2	1.28935366689706	0.0295847902880634	0.366648046084479	up	0.775582391142209	0.0295847902880634	-0.366648046084479	down	--	--	--	--	--	Phosphatidylinositol transfer protein SEC14 and related proteins	I	Lipid transport and metabolism ;	IPR001251 [CRAL-TRIO lipid binding domain]	nucleus protein	--
Q99K70	Ras-related GTP-binding protein C	Rragc	404250.0	558828.4	332386.0	705924.7	607417.8	614822.5	0.671863870571243	0.046277107983457	-0.573759143351353	down	1.48839674791526	0.046277107983457	0.573759143351353	up	1	Molecular Function:GTP binding (GO:0005525)	Ras-related GTP-binding protein C/D	--	ko04140 Autophagy - animal ko04150 mTOR signaling pathway	Predicted small GTPase involved in nuclear protein import	U	Intracellular trafficking, secretion, and vesicular transport ;	IPR006762 [Gtr1/RagA G protein]	nucleus protein	--
Q99LD8	N(G),N(G)-dimethylarginine dimethylaminohydrolase 2	Ddah2	474920.0	229433.4	400228.4	781509.7	631989.3	608820.6	0.546195467818242	0.0278684516369409	-0.872510751826408	down	1.830846389104	0.0278684516369409	0.872510751826408	up	--	--	dimethylargininase	3.5.3.18	--	--	--	--	--	--	--
Q99N96	39S ribosomal protein L1, mitochondrial	Mrpl1	87749.0	117012.2	110276.1	35703.0	28817.6	42386.2	2.94684061257095	0.00200359670701466	1.55916903071233	up	0.339346483733831	0.00200359670701466	-1.55916903071233	down	--	--	large subunit ribosomal protein L1	--	ko03010 Ribosome	50S ribosomal protein L1	J	Translation, ribosomal structure and biogenesis ;	IPR028364 [Ribosomal protein L1/ribosomal biogenesis protein]	mitochondrion protein	--
Q9CQE1	Protein NipSnap homolog 3B	Nipsnap3b	514520.0	563976.2	561187.9	400532.4	422053.3	415672.7	1.32418572730861	0.00149292002394681	0.40510548549508	up	0.755181074208136	0.00149292002394681	-0.405105485495081	down	--	--	--	--	--	NIPSNAP1 protein	S	Function unknown ;	IPR012577 [NIPSNAP]	--	--
Q9CS15	Smg4_UPF3 domain-containing protein (Fragment)	Upf3b	663100.0	660197.6	0.0	55957.5	35037.0	0.0	14.5426108171373	0.000293627890203548	3.86221439267367	up	0.0687634436879505	0.000293627890203548	-3.86221439267367	down	--	--	regulator of nonsense transcripts 3	--	ko03013 RNA transport ko03015 mRNA surveillance pathway	Nonsense-mediated decay protein Upf3	A	RNA processing and modification ;	IPR005120 [Regulator of nonsense-mediated decay, UPF3]	nucleus protein	--
Q9CXS4	Centromere protein V	Cenpv	1453900.0	1155729.3	1320442.2	799439.8	510598.5	527251.3	2.13905935134015	0.00539705821075785	1.09697651274895	up	0.46749520969275	0.00539705821075785	-1.09697651274895	down	2	Biological Process:metabolic process (GO:0008152),Molecular Function:carbon-sulfur lyase activity (GO:0016846)	--	--	--	Uncharacterized conserved protein	S	Function unknown ;	IPR006913 [Glutathione-dependent formaldehyde-activating enzyme/centromere protein V]	--	--
Q9CZP5	Mitochondrial chaperone BCS1	Bcs1l	831260.0	695612.3	856443.7	650542.6	546841.5	566548.4	1.35113786950464	0.0251889522813124	0.434174894132342	up	0.740116921130056	0.0251889522813124	-0.434174894132342	down	2	Molecular Function:ATP binding (GO:0005524),Biological Process:mitochondrial respiratory chain complex III assembly (GO:0034551)	mitochondrial chaperone BCS1	--	--	AAA+-type ATPase	O	Posttranslational modification, protein turnover, chaperones ;	IPR003959 [ATPase, AAA-type, core] ; IPR014851[BCS1, N-terminal]	mitochondrion protein	--
Q9D0R2	Threonine--tRNA ligase 1, cytoplasmic	Tars1	1689700.0	1364372.1	1553234.9	1218539.0	1281730.2	1232194.9	1.23438749216637	0.0387933028103252	0.303795348517578	up	0.810118383689214	0.0387933028103252	-0.303795348517578	down	5	Molecular Function:nucleotide binding (GO:0000166),Molecular Function:aminoacyl-tRNA ligase activity (GO:0004812),Molecular Function:ATP binding (GO:0005524),Biological Process:tRNA aminoacylation for protein translation (GO:0006418),Biological Process:tRNA aminoacylation (GO:0043039)	threonyl-tRNA synthetase	6.1.1.3	ko00970 Aminoacyl-tRNA biosynthesis	Threonyl-tRNA synthetase	J	Translation, ribosomal structure and biogenesis ;	IPR002314 [Aminoacyl-tRNA synthetase, class II (G/ P/ S/T)] ; IPR004095[TGS] ; IPR004154[Anticodon-binding] ; IPR012947[Threonyl/alanyl tRNA synthetase, SAD]	cytoplasm protein	--
Q9D0T1	NHP2-like protein 1	Snu13	113660.0	124114.0	99858.1	76837.8	76050.1	83365.7	1.4291088051145	0.010272800037979	0.515115760117016	up	0.699736784505976	0.010272800037979	-0.515115760117016	down	--	--	U4/U6 small nuclear ribonucleoprotein SNU13	--	ko03008 Ribosome biogenesis in eukaryotes ko03040 Spliceosome	60S ribosomal protein 15.5kD/SNU13, NHP2/L7A family (includes ribonuclease P subunit p38), involved in splicing	AJ	RNA processing and modification ; Translation, ribosomal structure and biogenesis ;	IPR004038 [Ribosomal protein L7Ae/L30e/S12e/Gadd45]	nucleus protein	--
Q9D1J2	Coatomer subunit epsilon	Cope	380660.0	459528.7	480299.8	215698.3	243646.6	331864.4	1.6689496698282	0.018973224566155	0.738940448299006	up	0.599179243136158	0.018973224566155	-0.738940448299006	down	--	--	coatomer subunit epsilon	--	--	Vesicle coat complex COPI, epsilon subunit	U	Intracellular trafficking, secretion, and vesicular transport ;	--	--	--
Q9D4H1	Exocyst complex component 2	Exoc2	590420.0	527447.9	605202.7	483726.4	429913.7	457094.9	1.257041368317	0.0145234534927521	0.33003212858398	up	0.795518767484048	0.0145234534927521	-0.330032128583981	down	1	Molecular Function:protein binding (GO:0005515)	exocyst complex component 2	--	ko04014 Ras signaling pathway	Sec5 subunit of exocyst complex	U	Intracellular trafficking, secretion, and vesicular transport ;	IPR002909 [IPT domain]	--	--
Q9D7J4	Cytochrome c oxidase assembly protein COX20, mitochondrial	Cox20	52020.0	43740.4	23841.7	0.0	0.0	0.0	Inf	0	Inf	up	-Inf	0	-Inf	down	--	--	cytochrome c oxidase assembly protein subunit 20	--	--	--	--	--	IPR022533 [Cox20/FAM36A]	--	--
Q9DBL7	Bifunctional coenzyme A synthase	Coasy	332430.0	316136.8	332444.3	470177.3	513456.8	549268.5	0.639969623640798	0.00143821293165597	-0.643924666122882	down	1.56257416455329	0.00143821293165597	0.643924666122882	up	5	Molecular Function:catalytic activity (GO:0003824),Molecular Function:dephospho-CoA kinase activity (GO:0004140),Molecular Function:ATP binding (GO:0005524),Biological Process:biosynthetic process (GO:0009058),Biological Process:coenzyme A biosynthetic process (GO:0015937)	--	--	ko00770 Pantothenate and CoA biosynthesis ko01100 Metabolic pathways	Predicted nucleotidyltransferase	R	General function prediction only ;	IPR001977 [Dephospho-CoA kinase] ; IPR004821[Cytidyltransferase-like domain]	--	--
Q9DCZ1	GMP reductase 1	Gmpr	643970.0	621421.2	762358.2	500240.0	571375.4	532797.1	1.26385789190747	0.0431811538888083	0.337834256105153	up	0.79122819614692	0.0431811538888083	-0.337834256105153	down	2	Molecular Function:catalytic activity (GO:0003824),Biological Process:oxidation-reduction process (GO:0055114)	GMP reductase	1.7.1.7	ko00230 Purine metabolism	IMP dehydrogenase/GMP reductase	F	Nucleotide transport and metabolism ;	IPR001093 [IMP dehydrogenase/GMP reductase]	--	--
Q9ERK4	Exportin-2	Cse1l	1567300.0	1946386.5	1790111.6	2336722.5	2008846.3	2173833.6	0.81354053248807	0.0491936813350831	-0.297713868764847	down	1.22919505552068	0.0491936813350831	0.297713868764847	up	3	Molecular Function:protein binding (GO:0005515),Biological Process:intracellular protein transport (GO:0006886),Molecular Function:Ran GTPase binding (GO:0008536)	exportin-2 (importin alpha re-exporter)	--	--	Nuclear export receptor CSE1/CAS (importin beta superfamily)	YU	Nuclear structure ; Intracellular trafficking, secretion, and vesicular transport ;	IPR001494 [Importin-beta, N-terminal domain] ; IPR005043[CAS/CSE, C-terminal] ; IPR013713[Exportin/Importin, Cse1-like]	nucleus protein	--
Q9JLN9	Serine/threonine-protein kinase mTOR	Mtor	1421500.0	1705596.4	1453699.9	920470.2	1028844.2	1263810.9	1.42565131213526	0.0281273161112113	0.511621168481209	up	0.701433787832915	0.0281273161112113	-0.511621168481209	down	3	Molecular Function:protein binding (GO:0005515),Molecular Function:kinase activity (GO:0016301),Molecular Function:macromolecular complex binding (GO:0044877)	serine/threonine-protein kinase mTOR	2.7.11.1	ko01521 EGFR tyrosine kinase inhibitor resistance ko01522 Endocrine resistance ko04012 ErbB signaling pathway ko04066 HIF-1 signaling pathway ko04072 Phospholipase D signaling pathway ko04136 Autophagy - other ko04140 Autophagy - animal ko04150 mTOR signaling pathway ko04151 PI3K-Akt signaling pathway ko04152 AMPK signaling pathway ko04211 Longevity regulating pathway ko04213 Longevity regulating…	DNA-dependent protein kinase	L	Replication, recombination and repair ;	IPR000403 [Phosphatidylinositol 3-/4-kinase, catalytic domain] ; IPR003151[PIK-related kinase, FAT] ; IPR003152[FATC domain] ; IPR009076[FKBP12-rapamycin binding domain] ; IPR024585[Domain of unknown function DUF3385, target of rapamycin protein]	nucleus protein	--
Q9QXK3	Coatomer subunit gamma-2	Copg2	597500.0	627567.0	423601.0	358205.2	289818.5	348335.8	1.65469190588337	0.0316009083334429	0.726562620517702	up	0.60434211132866	0.0316009083334429	-0.726562620517702	down	5	Molecular Function:structural molecule activity (GO:0005198),Biological Process:intracellular protein transport (GO:0006886),Biological Process:vesicle-mediated transport (GO:0016192),Cellular Component:membrane coat (GO:0030117),Cellular Component:COPI vesicle coat (GO:0030126)	coatomer subunit gamma	--	--	Vesicle coat complex COPI, gamma subunit	U	Intracellular trafficking, secretion, and vesicular transport ;	IPR002553 [Clathrin/coatomer adaptor, adaptin-like, N-terminal] ; IPR013040[Coatomer, gamma subunit, appendage, Ig-like subdomain] ; IPR032154[Coatomer subunit gamma, C-terminal]	plasma membrane protein	--
Q9QYS2	Metabotropic glutamate receptor 3	Grm3	3612700.0	3442919.9	3940206.0	3056668.5	2407757.2	3065508.6	1.28908682215759	0.0350074883676191	0.366349434900441	up	0.775742938963775	0.0350074883676191	-0.366349434900441	down	3	Molecular Function:G-protein coupled receptor activity (GO:0004930),Biological Process:G-protein coupled receptor signaling pathway (GO:0007186),Cellular Component:integral component of membrane (GO:0016021)	metabotropic glutamate receptor 2/3	--	ko04072 Phospholipase D signaling pathway ko04080 Neuroactive ligand-receptor interaction ko04724 Glutamatergic synapse ko05030 Cocaine addiction	Glutamate-gated metabotropic ion channel receptor subunit GRM2 and related subunits, G-protein coupled receptor superfamily	PT	Inorganic ion transport and metabolism ; Signal transduction mechanisms ;	IPR001828 [Receptor, ligand binding region] ; IPR011500[GPCR, family 3, nine cysteines domain] ; IPR017978[GPCR family 3, C-terminal]	plasma membrane protein	--
Q9R1V6	Disintegrin and metalloproteinase domain-containing protein 22	Adam22	4073300.0	4324976.4	3597376.4	3510903.1	3065421.2	2827300.1	1.27564142183305	0.0418756984211656	0.351222849757446	up	0.783919354518163	0.0418756984211656	-0.351222849757446	down	2	Molecular Function:metalloendopeptidase activity (GO:0004222),Biological Process:proteolysis (GO:0006508)	disintegrin and metalloproteinase domain-containing protein 22	3.4.24.-	--	Meltrins, fertilins and related Zn-dependent metalloproteinases of the ADAMs family	O	Posttranslational modification, protein turnover, chaperones ;	IPR001590 [Peptidase M12B, ADAM/reprolysin] ; IPR001762[Disintegrin domain] ; IPR002870[Peptidase M12B, propeptide] ; IPR006586[ADAM, cysteine-rich] ; IPR013111[EGF-like domain, extracellular]	plasma membrane protein	--
Q9Z0V2	Potassium voltage-gated channel subfamily D member 2	Kcnd2	1476000.0	1222545.4	1331760.9	848618.3	809468.3	799791.6	1.63975021219522	0.00219469419161248	0.713476061749608	up	0.609848983438306	0.00219469419161248	-0.713476061749608	down	5	Molecular Function:ion channel activity (GO:0005216),Biological Process:ion transport (GO:0006811),Cellular Component:membrane (GO:0016020),Biological Process:protein homooligomerization (GO:0051260),Biological Process:transmembrane transport (GO:0055085)	potassium voltage-gated channel Shal-related subfamily D member 2	--	ko04726 Serotonergic synapse	Voltage-gated A-type K+ channel KCND	P	Inorganic ion transport and metabolism ;	IPR003131 [Potassium channel tetramerisation-type BTB domain] ; IPR005821[Ion transport domain] ; IPR021645[Shal-type voltage-gated potassium channels, N-terminal] ; IPR024587[Potassium channel, voltage dependent, Kv4, C-terminal]	plasma membrane protein	--
Q9Z266	SNARE-associated protein Snapin	Snapin	144650.0	192779.1	148695.6	98126.5	126192.3	91403.4	1.5397228956342	0.0387237147638054	0.622670732046028	up	0.649467513171003	0.0387237147638054	-0.622670732046028	down	--	--	SNARE-associated protein Snapin	--	--	--	--	--	IPR028119 [Snapin/Pallidin/Snn1]	--	--
Q9Z2D6	Methyl-CpG-binding protein 2	Mecp2	835270.0	792401.1	811040.4	682801.3	663455.8	501284.7	1.31997635993946	0.0286487734897425	0.400512091929556	up	0.757589325346602	0.0286487734897425	-0.400512091929556	down	2	Molecular Function:DNA binding (GO:0003677),Cellular Component:nucleus (GO:0005634)	methyl CpG binding protein 2	--	--	Methyl-CpG binding transcription regulators	KB	Transcription ; Chromatin structure and dynamics ;	IPR001739 [Methyl-CpG DNA binding]	nucleus protein	MBD
